# Supplementary material for: Insight into the genome and brackish water adaptation strategies of toxic and bloom-forming Baltic Sea Dolichospermum sp. UHCC 0315
Source: Sci Rep. 2019 Mar 20;9:4888. doi: 10.1038/s41598-019-40883-1 (PMC6426976; doi:10.1038/s41598-019-40883-1)
Supplement: Supplementary file 2 — Table S2 [file 41598_2019_40883_MOESM2_ESM.xlsx]

## Sheet: Ana_v1_merged_edgeR_GLMQLF_qCML
Locus tag	DESeq							qCML				GLM			Dolichospermum sp. UHCC 0315 A triplicates at						Feature	Start	End	Strand	Product
															0 g/L of NaCl			6 g/L of NaCl
	BaseMean	BaseMean_0ppm	BaseMean_6ppm	foldChange	log2FoldChange	pval	padj	logFC	logCPM	qCML_PValue	qCML_FDR	F	PValue	FDR	1	2	3	1	2	3
BMF77_00001	2122.12	1989.42	2254.82	1.13341	0.180669	0.128338	0.202844	0.202095	5.39511	0.00877584	0.0167925	12.0686	0.00715386	0.0148808	40.6692	38.0911	38.5305	44.4087	46.2764	44.2176	CDS	1	1377	+	Chromosomal replication initiator protein DnaA
BMF77_00002	1086.89	859.859	1313.92	1.52806	0.611705	4.37008e-05	0.000156641	0.633452	4.43458	2.971e-10	1.61312e-09	74.5435	1.30921e-05	0.000100086	17.633	16.892	16.1702	24.722	26.8613	27.0236	CDS	1663	2112	+	tRNA-specific adenosine deaminase
BMF77_00003	688.995	665.038	712.952	1.07205	0.100369	0.610386	0.706498	0.121351	3.77543	0.383585	0.470169	1.28056	0.287441	0.360565	12.3088	13.213	13.6857	13.4153	16.1477	13.1061	CDS	2180	2497	+	Hypothetical protein
BMF77_00004	1279.28	1231.78	1326.78	1.07713	0.107189	0.426855	0.535854	0.128901	4.66561	0.180163	0.248791	3.19304	0.108063	0.155425	25.2766	23.1956	24.15	24.7038	27.6696	27.008	CDS	2494	2856	+	Hypothetical protein
BMF77_00005	538.915	461.254	616.576	1.33674	0.418719	0.0288163	0.0559919	0.441208	3.42467	0.00663482	0.0129604	12.4076	0.00663289	0.0139837	10.4375	8.88343	7.87453	11.9611	12.5536	12.3728	CDS	3027	3482	+	Hypothetical protein
BMF77_00006	231.063	189.456	272.671	1.43923	0.525301	0.0611092	0.107861	0.547547	2.2163	0.0415358	0.0680116	6.22978	0.0344294	0.05753	4.21715	3.16304	3.78988	4.27181	5.48576	6.55306	CDS	3479	3745	+	Hypothetical protein
BMF77_00007	225.336	184.754	265.918	1.43931	0.525376	0.0667338	0.116455	0.546592	2.18099	0.040524	0.0665603	6.45043	0.0320547	0.0541383	3.79544	3.45467	3.6425	4.41724	4.71191	6.7715	CDS	3742	4047	+	Hypothetical protein
BMF77_00008	474.816	395.893	553.738	1.39871	0.484092	0.0230561	0.0459774	0.504427	3.2442	0.00150741	0.00335621	19.6764	0.00168983	0.00443628	7.64359	7.71692	7.97981	11.852	10.2836	10.9842	CDS	4247	5548	+	Chromosome partition protein Smc
BMF77_00009	102.149	95.3907	108.908	1.14171	0.191193	0.74956	0.821433	0.213862	1.05788	0.679819	0.74518	0.20211	0.6638	0.723953	1.89772	1.7049	2.02127	1.12703	1.28976	4.08786	CDS	5693	6289	+	Hypothetical protein
BMF77_00010	429.234	337.483	520.985	1.54374	0.626428	0.00562796	0.0132335	0.646151	3.10168	0.000244334	0.00063036	24.2779	0.000850439	0.00252856	5.90401	7.04393	6.94812	11.1431	10.3352	9.68917	CDS	6306	6638	-	Hypothetical protein
BMF77_00011	497.721	353.356	642.086	1.81711	0.861645	3.90204e-05	0.000141887	0.882181	3.31563	6.62868e-08	2.74215e-07	52.9459	5.03369e-05	0.000266936	6.80016	7.35799	6.6744	14.0334	12.8976	11.4835	CDS	6626	7045	-	Hypothetical protein
BMF77_00012	527.526	370.253	684.799	1.84954	0.887169	1.22326e-05	4.78294e-05	0.908033	3.39928	3.84631e-10	2.06723e-09	81.3116	9.22785e-06	7.85283e-05	7.43273	7.11123	7.285	14.0879	13.3963	13.4806	CDS	7071	7475	-	tRNA(fMet)-specific endonuclease VapC
BMF77_00013	1238.06	877.203	1598.91	1.82274	0.866107	1.87241e-07	9.86368e-07	0.88761	4.62385	5.08258e-12	3.43974e-11	64.1202	2.38371e-05	0.00015391	17.0268	18.3725	16.3175	31.1024	37.0934	27.5073	CDS	7475	7753	-	Hypothetical protein
BMF77_00014	296.924	260.559	333.29	1.27913	0.355164	0.1771	0.264787	0.37628	2.56946	0.100603	0.149188	4.39489	0.0659265	0.10109	5.56137	4.62118	5.17951	7.59837	6.93029	5.41408	CDS	7915	8136	-	Hypothetical protein
BMF77_00015	946.559	993.128	899.99	0.906217	-0.142071	0.328386	0.438767	-0.121719	4.23047	0.330056	0.415439	1.47487	0.255899	0.327271	17.2376	19.5615	21.7497	16.9236	19.3291	17.5997	CDS	8136	8390	-	Hypothetical protein
BMF77_00016	544.152	491.702	596.602	1.21334	0.278983	0.532829	0.63886	0.300531	3.43818	0.347231	0.434311	1.01119	0.341243	0.416572	10.0421	9.21992	9.72736	8.12553	8.4264	19.0975	CDS	8920	10620	-	Hypothetical protein
BMF77_00017	818.658	749.389	887.928	1.18487	0.244729	0.152932	0.234126	0.265953	4.02478	0.0743353	0.113874	4.50261	0.0632617	0.0974731	14.3383	13.1457	16.6965	15.3967	20.2062	17.5372	CDS	10980	11309	-	Hypothetical protein
BMF77_00018	1146.85	1415.3	878.403	0.620646	-0.688158	3.31075e-06	1.43027e-05	-0.666624	4.50268	6.59989e-08	2.73261e-07	41.216	0.000130112	0.00055656	28.7294	25.2146	29.4979	16.8328	19.9654	15.7742	CDS	11297	11713	-	Hypothetical protein
BMF77_00019	98947.2	115629	82265.9	0.711467	-0.491132	6.98441e-10	4.99574e-09	-0.469869	10.9341	4.34118e-06	1.44545e-05	22.5444	0.00108789	0.00308665	2192.02	2356.42	2268.54	1782.56	1689.63	1449.91	CDS	11839	13116	-	Adenosylhomocysteinase
BMF77_00020	9514.34	8682.15	10346.5	1.1917	0.253022	0.00544249	0.0128416	0.274328	7.55878	0.0019362	0.00423008	11.9331	0.00737603	0.0152368	171.928	169.503	170.439	213.063	218.33	187.698	CDS	13390	15078	+	Putative MscS family protein YkuT
BMF77_00021	4833.9	7480.63	2187.18	0.292378	-1.77409	6.97753e-68	2.77822e-65	-1.75308	6.57386	2.24046e-63	4.46039e-61	333.3	2.40696e-08	2.80499e-06	144.042	155.415	141.573	46.5537	46.9127	37.4149	CDS	15310	15573	+	Hypothetical protein
BMF77_00022	1300.62	1742.33	858.915	0.49297	-1.02043	7.46089e-13	7.63343e-12	-0.999466	4.68184	2.48765e-17	2.72615e-16	98.1574	4.28604e-06	4.58137e-05	35.3714	34.5691	32.7825	18.3961	18.5553	14.4479	CDS	15657	15998	+	Hypothetical protein
BMF77_00023	473.913	510.542	437.284	0.85651	-0.223457	0.316313	0.426451	-0.20189	3.23277	0.228894	0.306282	2.61565	0.14074	0.196395	10.7801	10.4986	8.822	8.85265	8.23724	9.06507	CDS	15995	16378	+	Hypothetical protein
BMF77_00024	1070.74	869.528	1271.96	1.46282	0.548751	0.0240511	0.0477028	0.570817	4.41223	0.000758101	0.00177646	13.6805	0.00505006	0.0110431	18.74	16.7349	15.7912	22.6133	21.1348	32.2972	CDS	16519	20184	-	Hypothetical protein
BMF77_00025	3690.26	3377.81	4002.72	1.18501	0.244893	0.0222079	0.044453	0.265644	6.1928	0.000442747	0.00108484	17.998	0.00223552	0.00558355	65.8403	66.2219	67.0809	85.5999	77.4025	76.4368	CDS	20573	21955	-	DNA-binding response regulator MtrA
BMF77_00026	7232.8	7180.32	7285.28	1.01462	0.0209358	0.909894	0.940401	0.0421117	7.16231	0.722141	0.783468	0.142595	0.714586	0.770025	146.81	140.34	136.183	166.11	149.371	120.42	CDS	22709	23383	+	Hypothetical protein
BMF77_00027	3816.61	3721.01	3912.2	1.05138	0.0722875	0.585843	0.685732	0.0931768	6.24062	0.363483	0.450001	0.991765	0.345684	0.421371	73.3785	73.0864	72.9131	87.7267	79.7069	66.6384	CDS	23437	24219	+	Hypothetical protein
BMF77_00028	171.953	164.264	179.642	1.09362	0.129106	0.738677	0.813788	0.149193	1.78633	0.586426	0.663653	0.489344	0.502139	0.575629	3.08379	3.25277	3.34773	4.10821	3.62851	3.01129	CDS	24216	24311	+	Hypothetical protein
BMF77_00029	8721.55	10219.3	7223.82	0.706881	-0.50046	7.67535e-08	4.26428e-07	-0.479588	7.43	5.35299e-06	1.76756e-05	24.1483	0.000865831	0.00256634	203.425	199.765	199.306	165.074	139.276	127.785	CDS	24731	26923	+	TPR repeat-containing protein YrrB
BMF77_00031	6025.6	6361.61	5689.59	0.894363	-0.161067	0.180538	0.268898	-0.140317	6.8981	0.223559	0.300046	1.70101	0.224961	0.292559	117.342	121.25	136.457	129.372	113.395	97.625	CDS	27167	27943	+	Glucose-1-phosphate cytidylyltransferase
BMF77_00032	7387.71	7871.3	6904.12	0.877125	-0.189146	0.264985	0.368417	-0.168404	7.19184	0.252601	0.332029	1.41975	0.26433	0.335806	154.954	152.925	156.185	171.8	131.641	109.577	CDS	27971	29185	+	L-2-hydroxyglutarate oxidase LhgO
BMF77_00033	4366.26	4367.26	4365.26	0.999543	-0.000659773	0.944739	0.963698	0.0199346	6.43414	0.869733	0.902407	0.0297935	0.866831	0.894858	86.9524	83.3382	87.1883	104.578	83.1118	73.4411	CDS	29503	30540	+	UDP-glucose 4-epimerase
BMF77_00034	1147.31	1070.93	1223.69	1.14264	0.192373	0.257981	0.360762	0.212238	4.50905	0.10915	0.160764	3.44769	0.0967645	0.141389	20.585	21.2664	21.2865	29.2846	22.2182	21.6875	CDS	30768	31718	+	Abequosyltransferase RfbV
BMF77_00035	1738.39	1826.63	1650.16	0.90339	-0.146578	0.373961	0.485539	-0.126585	5.10562	0.404302	0.491416	0.818452	0.389528	0.467277	35.1869	36.1843	36.3197	40.5004	32.6222	25.6038	CDS	31752	32765	+	Abequosyltransferase RfbV
BMF77_00036	2620.68	2805.71	2435.66	0.86811	-0.20405	0.199322	0.292046	-0.183833	5.69712	0.191913	0.262815	1.92718	0.198918	0.264449	54.6649	53.8165	56.9325	59.151	48.2197	38.351	CDS	32816	33652	+	Hypothetical protein
BMF77_00037	3078.34	3081.29	3075.39	0.998084	-0.00276639	0.888188	0.924164	0.0174591	5.93027	0.872684	0.904094	0.0289817	0.868638	0.896018	56.668	61.4886	63.5016	70.7848	60.4637	52.7366	CDS	33789	34334	+	dTDP-4-dehydrorhamnose 3%2C5-epimerase
BMF77_00038	10175.4	10680.3	9670.52	0.905453	-0.143289	0.400884	0.510675	-0.122435	7.65388	0.424991	0.512909	0.682629	0.430331	0.507026	203.794	205.912	219.961	240.785	186.636	151.111	CDS	34337	35650	+	Hypothetical protein
BMF77_00039	1412.69	1189.71	1635.66	1.37484	0.459266	0.0051382	0.0122141	0.479206	4.81041	9.53196e-05	0.000262047	20.2006	0.00155389	0.00412702	22.7463	23.6443	23.7499	38.6099	30.0943	29.1299	CDS	36101	37198	+	Glycogen synthase
BMF77_00040	6272.18	5919.41	6624.95	1.11919	0.162455	0.400909	0.510675	0.183137	6.95723	0.160112	0.224872	2.17449	0.17488	0.236841	114.522	117.167	117.297	160.675	125.915	109.717	CDS	37467	39695	+	Tyrosine-protein kinase YwqD
BMF77_00041	450.548	508.696	392.399	0.771381	-0.374484	0.0761801	0.130333	-0.354715	3.15908	0.0782854	0.119351	4.68572	0.0590355	0.0916114	9.27774	9.84804	10.8643	8.63451	6.07045	8.75302	CDS	40263	41015	+	Hypothetical protein
BMF77_00042	1203.96	1198.71	1209.21	1.00876	0.0125826	0.988661	0.994698	0.0324175	4.57717	0.799477	0.845485	0.0871873	0.774574	0.820602	23.1416	23.1059	24.4237	28.5939	21.2552	22.4676	CDS	41128	42072	+	Hypothetical protein
BMF77_00043	1454.6	1591.37	1317.84	0.828114	-0.272099	0.0431831	0.0798795	-0.251957	4.84764	0.044441	0.0721506	5.23331	0.0483478	0.0771048	31.6814	31.3163	30.8244	30.8661	22.0978	25.8378	CDS	42139	43968	+	Heterocyst differentiation ATP-binding protein HepA
BMF77_00044	708.516	809.528	607.504	0.750443	-0.414186	0.0194759	0.0394649	-0.393888	3.80975	0.0122294	0.0226833	9.06339	0.0149318	0.0278906	16.8159	14.4468	16.4649	14.2697	10.2149	11.8423	CDS	43983	45161	+	Hypothetical protein
BMF77_00045	656.761	665.681	647.84	0.973199	-0.0391934	0.807715	0.865305	-0.0194429	3.70402	0.917495	0.937614	0.0163816	0.901009	0.920734	13.4158	11.9343	13.8962	16.0875	10.7308	11.9203	CDS	45148	46134	+	UDP-Glc:alpha-D-GlcNAc-diphosphoundecaprenol beta-1%2C3-glucosyltransferase WfgD
BMF77_00046	1503.35	1574.38	1432.31	0.909762	-0.13644	0.291433	0.399675	-0.115819	4.89629	0.288375	0.371089	1.60845	0.236964	0.306916	31.2597	31.4734	30.0875	32.3022	28.2027	25.1825	CDS	46160	47362	+	D-inositol 3-phosphate glycosyltransferase
BMF77_00047	1207.02	938.739	1475.3	1.57157	0.652209	1.10702e-05	4.38221e-05	0.672045	4.58572	4.51373e-11	2.69246e-10	72.4752	1.4653e-05	0.000108043	16.5523	19.3147	19.4758	29.7391	29.1829	29.3328	CDS	47637	48233	+	Hypothetical protein
BMF77_00048	1289.87	1164.27	1415.47	1.21576	0.281856	0.05141	0.0929387	0.302163	4.67849	0.00157527	0.00349425	17.659	0.00237079	0.00586987	22.061	23.061	23.5183	29.8482	26.2594	28.5526	CDS	48322	49746	+	Hypothetical protein
BMF77_00049	1556.8	2046.1	1067.5	0.521726	-0.938635	2.20901e-12	2.16284e-11	-0.917644	4.94195	2.54896e-27	5.99946e-26	221.33	1.40505e-07	5.94099e-06	39.1668	41.5009	39.9622	21.4318	21.8399	20.5953	CDS	49930	50373	+	Hypothetical protein
BMF77_00050	944.426	1215.1	673.755	0.554487	-0.850776	8.28246e-08	4.58028e-07	-0.829905	4.22114	3.48704e-11	2.12514e-10	65.3525	2.21099e-05	0.000145712	24.1432	23.9135	23.5815	14.3606	14.6	11.3586	CDS	50370	50972	+	Hypothetical protein
BMF77_00051	81.8444	67.7875	95.9014	1.41474	0.500532	0.422744	0.532278	0.522695	0.755408	0.262919	0.343419	1.44913	0.259788	0.331535	1.39693	1.18894	1.41068	1.25428	1.13498	3.33894	CDS	51225	51653	-	Hypothetical protein
BMF77_00052	470.396	482.799	457.993	0.94862	-0.0760974	0.736658	0.812126	-0.0543627	3.225	0.771036	0.825641	0.139933	0.717127	0.771719	9.6731	8.38991	10.4011	7.70744	10.0085	9.68917	CDS	51751	52023	-	Hypothetical protein
BMF77_00053	1736.26	1745.03	1727.49	0.989949	-0.014574	0.950374	0.966763	0.00684853	5.10477	0.942185	0.957046	0.00974142	0.923571	0.939498	34.8442	34.0756	33.9616	31.9931	34.2731	37.0716	CDS	52056	53030	-	GTPase Era
BMF77_00054	518.145	484.392	551.898	1.13936	0.188226	0.313658	0.424068	0.209916	3.36667	0.272753	0.354231	1.80408	0.212551	0.279387	9.77852	9.57885	9.20099	9.03443	10.3352	13.6366	CDS	53204	54574	+	Hypothetical protein
BMF77_00055	750.532	729.921	771.144	1.05647	0.0792584	0.589003	0.688924	0.101349	3.89756	0.459615	0.546959	0.906823	0.366169	0.443374	15.8934	13.0559	14.0857	14.2333	14.9956	16.8975	CDS	54708	55589	+	Aspartoacylase
BMF77_00056	2959.31	3433.87	2484.76	0.723605	-0.466726	1.80459e-05	6.85944e-05	-0.446183	5.87102	8.63647e-06	2.74734e-05	24.694	0.000803221	0.00241674	67.4217	67.209	67.8178	56.5152	48.6324	43.4999	CDS	55572	56681	-	N-acetyl-alpha-D-glucosaminyl L-malate synthase
BMF77_00057	1274.76	1562.81	986.718	0.631374	-0.663433	2.61248e-06	1.13787e-05	-0.643213	4.65504	1.88523e-08	8.40263e-08	45.2865	9.14047e-05	0.000421555	30.917	29.3647	31.8561	22.5588	18.6929	17.7713	CDS	56742	57524	-	N-acetyl-alpha-D-glucosaminyl L-malate deacetylase 1
BMF77_00059	4364.07	4846.69	3881.46	0.800846	-0.320402	0.00131318	0.00354685	-0.299555	6.43202	0.000868897	0.00202122	14.0763	0.0046553	0.010312	96.1511	94.5098	95.0839	85.9089	76.6631	69.6341	CDS	58157	59971	+	Hypothetical protein
BMF77_00060	866.029	718.931	1013.13	1.40921	0.494887	0.0576423	0.102537	0.517841	4.10791	0.00629373	0.01237	8.99457	0.0152096	0.0283209	14.6283	14.1776	13.5804	14.7423	25.6919	20.2209	CDS	60063	60449	+	Hypothetical protein
BMF77_00061	3066.21	3638.33	2494.09	0.685502	-0.544767	5.92993e-07	2.85329e-06	-0.52355	5.92203	1.97564e-10	1.09763e-09	56.6551	3.8721e-05	0.000217402	70.1102	73.3107	71.0813	49.4621	53.9118	45.8714	CDS	60836	61399	+	Hypothetical protein
BMF77_00062	1798.37	1661.58	1935.16	1.16465	0.219897	0.0936555	0.155	0.240769	5.15707	0.00837109	0.0160635	10.8212	0.00956288	0.0190619	30.5744	34.0756	33.3089	37.0648	41.5645	37.1652	CDS	61546	62109	+	Hypothetical protein
BMF77_00063	13073.4	14421.1	11725.8	0.813097	-0.298501	0.000416386	0.0012489	-0.277323	8.01486	0.00320846	0.00671193	10.2406	0.0110229	0.0215585	272.771	296.608	280.83	249.328	240.995	211.243	CDS	62141	63133	-	Phenylalanine--tRNA ligase alpha subunit
BMF77_00064	3841.88	3704.09	3979.68	1.0744	0.103533	0.329068	0.439338	0.124518	6.25024	0.078011	0.118971	4.82107	0.0561382	0.087749	72.7986	73.8267	71.7551	82.4187	79.2082	76.4524	CDS	63365	64162	+	5'-nucleotidase SurE
BMF77_00065	3086.28	2727.89	3444.66	1.26276	0.336576	0.0026524	0.0067303	0.357418	5.93578	4.25892e-06	1.42004e-05	31.3158	0.000353243	0.00122482	51.9501	53.8165	55.0586	71.1484	71.0569	63.8924	CDS	64334	66289	+	Secreted effector protein PipB2
BMF77_00066	12112.1	12293.4	11930.8	0.970504	-0.0431935	0.594962	0.694074	-0.0219801	7.90572	0.803488	0.84859	0.0754954	0.789786	0.831498	243.989	241.67	239.121	250.583	246.068	217.187	CDS	66877	67419	-	Hypothetical protein
BMF77_00067	17767.3	22651.6	12883.1	0.568749	-0.814135	6.52472e-22	1.63221e-20	-0.792706	8.45556	4.87465e-16	4.83217e-15	75.2262	1.26221e-05	9.75179e-05	443.196	444.822	447.438	265.307	278.14	227.485	CDS	68033	70198	-	Polyphosphate kinase
BMF77_00068	16401.7	16848.4	15955	0.946972	-0.0786069	0.372118	0.484199	-0.0572968	8.34297	0.584602	0.662373	0.337807	0.575557	0.642676	322.744	333.375	337.194	344.853	335.56	274.277	CDS	70496	71368	+	Hypothetical protein
BMF77_00069	711.053	577.98	844.127	1.46048	0.546441	0.20489	0.298738	0.567771	3.82447	0.0326135	0.0547916	5.10656	0.0505899	0.0802785	11.5181	11.4408	11.117	12.7791	12.3129	25.3541	CDS	72236	73759	+	Sensor histidine kinase ResE
BMF77_00070	34111.9	28789.2	39434.6	1.36977	0.453935	0.0513842	0.0929272	0.474518	9.40091	0.00136545	0.00306153	10.6988	0.00984989	0.0195751	580.518	554.452	562.355	994.714	685.066	678.617	CDS	73887	74747	+	Beta-barrel assembly-enhancing protease
BMF77_00071	1639.39	1833.11	1445.67	0.788642	-0.342558	0.00800936	0.0181111	-0.321756	5.02003	0.000185169	0.000487996	24.5235	0.000822176	0.0024583	35.7931	35.287	36.9935	30.1572	29.2001	27.1328	CDS	74974	75372	-	Polar-differentiation response regulator DivK
BMF77_00072	8904.37	9415.21	8393.54	0.891488	-0.165713	0.0600548	0.106314	-0.14479	7.4613	0.115094	0.16848	3.04135	0.115604	0.16503	185.66	188.167	181.262	184.706	162.922	154.481	CDS	75588	78131	+	DNA gyrase subunit A
BMF77_00073	5984.11	7166.66	4801.57	0.669987	-0.577794	1.20069e-09	8.38727e-09	-0.5567	6.88638	7.02964e-09	3.27139e-08	40.8003	0.000135112	0.000571801	142.935	137.783	141.805	104.505	98.9844	83.8012	CDS	78218	79018	-	Hypothetical protein
BMF77_00074	4130.91	3910.5	4351.32	1.11273	0.154101	0.156895	0.239122	0.175017	6.3552	0.0309869	0.0524833	6.34296	0.0331848	0.0557515	72.2978	79.8387	78.4085	88.8537	90.6612	80.8367	CDS	79158	79784	+	Hypothetical protein
BMF77_00075	499.036	511.039	487.033	0.953025	-0.0694141	0.746487	0.819558	-0.0483952	3.30886	0.770618	0.825379	0.156633	0.70162	0.758277	10.8328	9.08533	10.2116	10.6341	9.18306	9.31471	CDS	79994	80491	+	Hypothetical protein
BMF77_00076	305.186	274.186	336.187	1.22612	0.294106	0.620144	0.714504	0.314885	2.61087	0.468288	0.554792	0.609512	0.455288	0.531359	5.4823	5.27173	5.41111	4.48995	3.52533	12.0608	CDS	80653	82014	+	TPR repeat-containing protein YrrB
BMF77_00077	1581.06	1721.52	1440.61	0.836821	-0.257009	0.0556609	0.0995686	-0.235895	4.96823	0.00510568	0.0102285	14.5745	0.00421088	0.00950383	34.2117	33.8064	33.4773	28.5212	27.5664	30.0817	CDS	82242	83180	+	Cadmium%2C cobalt and zinc/H(+)-K(+) antiporter
BMF77_00078	2813	3061.29	2564.7	0.837784	-0.25535	0.0410367	0.0764418	-0.233647	5.7994	0.0425123	0.0693729	4.8742	0.05505	0.0862955	59.4092	61.8251	59.2485	47.7534	60.9108	44.8573	CDS	83309	83491	+	Hypothetical protein
BMF77_00079	300.858	218.841	382.874	1.74955	0.806988	0.00280815	0.00709537	0.827809	2.59669	0.00104729	0.00239447	15.7812	0.00333295	0.00784088	4.63887	3.58926	4.67419	6.87126	6.3456	9.67357	CDS	83630	84271	+	Hypothetical protein
BMF77_00080	263.673	221.525	305.822	1.38053	0.465223	0.0779474	0.132572	0.487405	2.40343	0.0450658	0.0730657	6.4212	0.0323573	0.0545915	4.71794	4.19495	4.14782	4.83533	6.3456	7.11475	CDS	84438	84734	-	Hypothetical protein
BMF77_00081	759.57	721.39	797.751	1.10585	0.145159	0.385883	0.496031	0.165895	3.91553	0.248324	0.327566	2.04903	0.186557	0.250666	13.943	14.3122	14.2752	15.3967	13.7058	18.5982	CDS	84931	86349	-	Hypothetical protein
BMF77_00082	3802.22	3128.47	4475.97	1.43072	0.516741	8.83086e-07	4.14071e-06	0.537982	6.23731	6.81442e-10	3.55451e-09	49.859	6.3408e-05	0.000318573	63.5209	60.4342	60.4907	95.1433	92.8452	79.8226	CDS	86664	87200	+	Hypothetical protein
BMF77_00083	107.694	94.9101	120.479	1.2694	0.344143	0.404984	0.514631	0.366171	1.12972	0.248048	0.327339	1.85099	0.207212	0.273951	2.05586	1.41327	2.12655	2.01775	2.6483	2.54321	CDS	87302	87514	-	Hypothetical protein
BMF77_00084	34196.3	28638.2	39754.3	1.38816	0.473169	0.000105309	0.000354095	0.494707	9.40509	4.09265e-06	1.3713e-05	23.0251	0.00101466	0.00291525	558.061	573.318	557.028	827.677	870.585	680.801	CDS	87611	88939	-	Hypothetical protein
BMF77_00085	1094.06	945.226	1242.9	1.31493	0.394981	0.0446779	0.0822625	0.416206	4.44245	0.00493303	0.00991587	10.1439	0.0112923	0.0219775	18.74	17.722	19.2652	21.5408	22.201	30.581	CDS	89722	92223	+	Hypothetical protein
BMF77_00086	141.495	168.257	114.733	0.681891	-0.552387	0.153983	0.235284	-0.528834	1.49154	0.0691136	0.1068	4.88829	0.0547657	0.0859627	3.79544	3.05087	3.07402	1.87233	2.33876	2.65243	CDS	92577	92879	-	Toxin ParE1
BMF77_00087	2344.13	2493.93	2194.34	0.879869	-0.184639	0.0965903	0.159086	-0.163922	5.53671	0.0694247	0.107246	4.68791	0.0589871	0.0915661	44.86	50.5638	51.6056	43.1908	46.8267	41.2843	CDS	92876	93169	-	Hypothetical protein
BMF77_00088	1329.5	1144.86	1514.13	1.32255	0.403322	0.00420294	0.0101834	0.424737	4.72316	0.000205037	0.000536216	19.5713	0.00171882	0.00449756	22.061	25.0127	20.4233	29.5391	33.1725	27.8973	CDS	93309	93539	+	Hypothetical protein
BMF77_00089	290.102	181.943	398.262	2.18893	1.13023	2.7653e-05	0.000102742	1.1498	2.54909	1.35331e-07	5.4155e-07	48.6441	6.96753e-05	0.000342851	3.24194	3.58926	3.89516	8.18007	8.61557	7.03674	CDS	93536	93643	+	Hypothetical protein
BMF77_00090	727.825	575.396	880.254	1.52982	0.613364	0.000435896	0.00130088	0.635694	3.85803	7.45359e-06	2.4063e-05	31.7448	0.000336589	0.00118078	12.7042	10.9248	10.2958	18.1779	18.8304	15.6649	CDS	93752	94018	+	Hypothetical protein
BMF77_00091	1034.62	803.923	1265.32	1.57393	0.65437	2.67322e-05	9.97083e-05	0.674619	4.364	5.43409e-11	3.22135e-10	80.1001	9.80448e-06	8.21075e-05	15.2608	15.1646	16.9703	25.9399	24.4882	25.2605	CDS	94015	94332	+	Hypothetical protein
BMF77_00092	1944.07	1786.05	2102.09	1.17695	0.235049	0.0639315	0.112262	0.255723	5.26911	0.00132988	0.0029888	18.2358	0.00214622	0.00539719	34.1853	35.8253	35.288	43.8088	41.3754	40.5666	CDS	94482	96302	+	Hypothetical protein
BMF77_00093	3611.67	3777.54	3445.79	0.912178	-0.132613	0.228534	0.326633	-0.111214	6.16001	0.152605	0.215533	2.91573	0.12237	0.173755	79.4933	72.0993	71.1235	70.2213	70.2315	65.7023	CDS	96939	98144	+	Adaptive-response sensory-kinase SasA
BMF77_00094	2016.4	1694.53	2338.27	1.3799	0.464559	0.000193375	0.000620099	0.485336	5.32322	5.20428e-09	2.46443e-08	55.8141	4.10388e-05	0.000227475	31.4178	34.8383	33.6457	45.6811	48.7871	45.4346	CDS	98434	98694	+	Hypothetical protein
BMF77_00095	665.062	754.748	575.376	0.762342	-0.391491	0.147356	0.227558	-0.369111	3.71932	0.0900737	0.135593	3.46388	0.0960986	0.140459	15.8143	14.5141	14.1699	8.99807	9.57858	15.821	CDS	98712	99614	-	Ferrous-iron efflux pump FieF
BMF77_00096	576.718	478.283	675.152	1.41162	0.497347	0.407302	0.517164	0.519595	3.52373	0.167528	0.233775	2.05807	0.185681	0.249701	10.4638	8.68153	9.05361	8.12553	8.80473	23.4038	CDS	99962	103039	+	RNA polymerase-associated protein RapA
BMF77_00097	1265.6	1190.43	1340.77	1.12629	0.171578	0.229099	0.327126	0.192466	4.65041	0.0317807	0.0535997	9.2317	0.0142784	0.0268494	23.3525	23.734	23.0972	27.2851	25.6403	27.2732	CDS	103248	104939	+	Hypothetical protein
BMF77_00098	208.831	197.936	219.727	1.11009	0.150675	0.631883	0.724709	0.170473	2.06666	0.540159	0.6231	0.571843	0.469121	0.545235	3.34737	4.19495	4.12676	4.01732	3.61131	5.50769	CDS	104936	106084	+	Type IIS restriction enzyme Eco57I
BMF77_00099	173.368	141.898	204.837	1.44356	0.529629	0.112476	0.181069	0.551257	1.80861	0.0551686	0.0876607	5.59143	0.0426517	0.0691752	2.84658	2.44519	3.07402	3.27203	4.90107	4.08786	CDS	106198	106425	+	Hypothetical protein
BMF77_00100	1000.47	720.246	1280.69	1.77812	0.830355	1.74392e-07	9.23773e-07	0.850235	4.31728	1.04278e-14	9.14204e-14	102.459	3.5933e-06	4.01032e-05	12.8623	14.3346	15.2648	25.4491	26.5862	24.5896	CDS	106531	107085	+	Hypothetical protein
BMF77_00101	2265.22	1820.72	2709.72	1.48827	0.573637	1.72306e-06	7.81101e-06	0.594288	5.49118	2.30229e-15	2.14432e-14	110.623	2.61861e-06	3.27603e-05	35.0287	35.8253	36.4881	55.7517	52.4157	53.9224	CDS	107283	108497	+	Hypothetical protein
BMF77_00102	7411.06	7705.66	7116.46	0.923536	-0.11476	0.202468	0.295838	-0.093345	7.19697	0.299978	0.383644	1.33916	0.277375	0.349222	152.766	147.137	154.396	142.279	154.513	129.064	CDS	108660	109766	-	3'%2C5'-cyclic adenosine monophosphate phosphodiesterase CpdA
BMF77_00103	1940.07	1550.5	2329.64	1.50251	0.587376	2.4408e-06	1.06601e-05	0.608275	5.26796	3.66775e-12	2.52151e-11	76.4469	1.18321e-05	9.31362e-05	31.0224	31.2715	29.1189	49.8802	43.7485	45.7154	CDS	109918	110553	+	tRNA (guanine-N(7)-)-methyltransferase
BMF77_00104	5182.71	4867.14	5498.27	1.12967	0.175903	0.0864776	0.144573	0.196709	6.6822	0.0280367	0.0479111	6.10582	0.0358599	0.0594307	95.0968	92.5357	99.316	121.029	107.394	100.496	CDS	110684	111961	-	Hypothetical protein
BMF77_00105	4967.05	4814.43	5119.67	1.0634	0.0886852	0.409069	0.518856	0.109815	6.62074	0.181039	0.249713	2.39159	0.156862	0.214998	89.2192	95.0482	99.5686	98.3608	109.01	98.9669	CDS	112143	112802	-	Peptidyl-tRNA hydrolase
BMF77_00106	8345.46	8775.68	7915.24	0.901951	-0.148878	0.180198	0.268723	-0.127394	7.36814	0.260574	0.340932	1.44484	0.260444	0.332195	174.406	174.057	168.923	168.091	174.151	131.451	CDS	112799	113059	-	Sec-independent protein translocase protein TatAd
BMF77_00107	76551.6	101659	51444.6	0.506052	-0.982643	1.82346e-34	1.16166e-32	-0.961207	10.5622	7.1107e-22	1.1401e-20	99.2718	4.09196e-06	4.42339e-05	1977.63	2056.11	1959.69	1064.72	1103.39	910.299	CDS	113361	113564	-	Photosystem II reaction center protein H
BMF77_00108	1815.46	1963.44	1667.48	0.849267	-0.23571	0.117974	0.188901	-0.214996	5.16795	0.0945325	0.140841	3.424	0.0977497	0.142523	33.5791	41.4111	40.7623	28.7757	32.7082	38.2574	CDS	113944	114369	-	Hypothetical protein
BMF77_00109	414.978	416.833	413.123	0.991101	-0.0128963	0.978298	0.988226	0.00871767	3.04523	0.975192	0.981768	0.00225636	0.963165	0.970995	8.85602	7.40286	8.31669	7.07121	7.05066	10.5785	CDS	114646	115344	+	Hypothetical protein
BMF77_00110	306.722	321.773	291.671	0.90645	-0.1417	0.772462	0.837871	-0.11895	2.60983	0.695818	0.759045	0.193807	0.670292	0.729126	7.1428	6.10175	5.72693	3.98097	4.95266	8.50338	CDS	115344	115817	+	Hypothetical protein
BMF77_00111	2047.12	2170.33	1923.91	0.88646	-0.173872	0.358139	0.470625	-0.15406	5.34139	0.379728	0.466892	0.862006	0.377735	0.455417	37.9544	46.3912	43.6047	46.1901	41.2034	27.7413	misc_RNA	116045	116141	+	TPP
BMF77_00112	40709.4	38268.8	43150.1	1.12755	0.173196	0.0372797	0.0701269	0.194068	9.6551	0.0250243	0.0433681	5.60876	0.042398	0.068787	743.326	757.851	755.008	922.857	820.818	837.388	CDS	116149	117522	+	Phosphomethylpyrimidine synthase
BMF77_00113	1405.6	1085.1	1726.1	1.59074	0.669694	0.00249609	0.00637431	0.688286	4.8051	8.22534e-05	0.00022836	17.6091	0.00239155	0.00590838	17.264	19.2699	27.4345	31.3933	32.3987	39.4432	CDS	117631	118218	+	Hypothetical protein
BMF77_00114	186.543	191.465	181.622	0.948594	-0.076138	0.928096	0.952203	-0.0540026	1.9013	0.891517	0.918229	0.0254023	0.876936	0.90234	3.74272	4.23982	3.30562	2.3086	2.82027	5.72613	CDS	118278	118496	-	Hypothetical protein
BMF77_00116	153.56	152.306	154.814	1.01647	0.0235628	0.91385	0.943285	0.0452679	1.62554	0.892901	0.918675	0.0317391	0.862601	0.891522	3.00472	3.00601	2.96874	2.41766	2.75148	4.08786	CDS	118721	118951	-	Hypothetical protein
BMF77_00117	167.656	207.81	127.502	0.613553	-0.70474	0.0411861	0.0766305	-0.682703	1.73164	0.00850828	0.0163067	11.4431	0.00825439	0.0168114	4.26987	4.15009	3.83199	2.45402	2.44194	2.73044	CDS	119031	119405	-	Hypothetical protein
BMF77_00118	803.738	925.007	682.468	0.737797	-0.438704	0.0102068	0.0223604	-0.417023	3.99197	0.000839825	0.00195836	19.154	0.00184012	0.0047448	17.9756	19.6737	16.886	12.5791	14.6516	13.6054	CDS	119395	119643	-	Hypothetical protein
BMF77_00119	1088.07	1161.19	1014.94	0.874056	-0.194202	0.227061	0.324917	-0.172627	4.43002	0.163983	0.229566	2.77592	0.130515	0.183686	24.1168	21.2888	23.0551	18.9232	18.4005	23.3726	CDS	119821	120738	+	Hypothetical protein
BMF77_00120	1025.05	876.197	1173.9	1.33976	0.421977	0.0258344	0.0507344	0.44316	4.3488	0.00229009	0.00491999	12.2988	0.00679491	0.0142725	17.5539	16.7125	17.3913	21.2682	20.2922	28.6306	CDS	120938	122620	+	Hypothetical protein
BMF77_00121	418.673	271.061	566.284	2.08914	1.06291	2.54555e-06	1.11074e-05	1.08308	3.07118	1.97006e-10	1.0958e-09	81.5284	9.12905e-06	7.81613e-05	5.06058	5.36146	5.55849	10.9613	11.2123	11.7019	CDS	122961	123302	-	Hypothetical protein
BMF77_00122	333.055	178.442	487.668	2.73293	1.45045	6.76448e-09	4.32673e-08	1.47325	2.74827	2.07503e-11	1.29601e-10	72.933	1.42886e-05	0.000106075	4.16444	3.05087	3.30562	9.9615	10.5932	8.6282	CDS	123299	123523	-	Hypothetical protein
BMF77_00123	483.874	406.385	561.363	1.38136	0.466086	0.0258296	0.0507344	0.487971	3.27101	0.0101919	0.0192706	10.1837	0.0111803	0.0218128	8.75059	6.97663	8.23247	11.3067	12.9319	9.36152	CDS	123732	123956	+	Hypothetical protein
BMF77_00124	16581.6	17135.4	16027.8	0.935366	-0.0963966	0.261163	0.364013	-0.0751641	8.35859	0.450432	0.537637	0.651009	0.440835	0.517394	345.675	337.615	326.962	347.107	330.109	281.766	CDS	123880	125586	-	GTPase HflX
BMF77_00125	28400.7	33292.7	23508.6	0.706119	-0.502016	6.22876e-10	4.48208e-09	-0.480695	9.13336	3.01567e-07	1.15363e-06	29.3848	0.000442005	0.00147532	625.72	671.507	665.567	487.95	493.942	424.748	CDS	126073	126435	+	50S ribosomal protein L19
BMF77_00126	38878.6	33216.2	44541.1	1.34095	0.423251	0.00628224	0.0145499	0.444769	9.59004	0.000681742	0.00161096	12.1124	0.00708377	0.0147607	744.644	618.834	594.927	946.397	971.031	748.079	tRNA	126586	126659	+	tRNA-Trp(cca)
BMF77_00127	20589.2	18889.9	22288.6	1.17992	0.238689	0.0519434	0.0938675	0.259931	8.67218	0.01664	0.0301052	6.33658	0.0332536	0.0558473	375.88	374.001	363.808	494.64	458.293	380.655	CDS	127226	127447	+	Protein translocase subunit SecE
BMF77_00128	51868.2	45352.3	58384	1.28734	0.364397	0.00178814	0.00469953	0.385683	10.0055	0.000287364	0.000731888	14.1133	0.00462037	0.0102394	898.438	910.664	864.725	1277.84	1207.83	1007.66	CDS	127447	128079	+	Hypothetical protein
BMF77_00129	29195.6	28391.9	29999.4	1.05662	0.0794547	0.345822	0.457079	0.100625	9.17533	0.239174	0.317349	1.58263	0.240468	0.310865	566.97	554.676	552.249	625.43	610.931	558.461	CDS	128086	128511	+	50S ribosomal protein L11
BMF77_00130	57196.8	59692.2	54701.3	0.91639	-0.125966	0.163423	0.247222	-0.104714	10.1447	0.317061	0.402155	1.07446	0.327353	0.401462	1157.03	1208.42	1153.79	1199.22	1122.6	951.068	CDS	128677	129393	+	50S ribosomal protein L1
BMF77_00131	7490.61	9026.46	5954.77	0.659702	-0.600115	5.03447e-11	4.14736e-10	-0.579096	7.2102	4.74297e-08	1.99249e-07	34.8248	0.000241489	0.000902842	175.592	177.713	178.861	133.644	120.652	101.978	misc_RNA	129448	129615	+	L10_leader
BMF77_00132	325.757	457.447	194.067	0.424241	-1.23705	1.10227e-06	5.12318e-06	-1.21519	2.67913	1.06128e-08	4.82475e-08	56.9504	3.79453e-05	0.0002138	10.2266	7.62719	9.11677	4.01732	3.80048	3.79142	CDS	129619	129762	-	Hypothetical protein
BMF77_00133	17415.5	21170.1	13660.9	0.645295	-0.63197	6.3315e-14	7.27209e-13	-0.610797	8.42728	7.32541e-12	4.8277e-11	55.0098	4.34167e-05	0.00023708	411.541	408.077	428.488	287.884	279.292	250.155	CDS	129878	130447	+	50S ribosomal protein L10
BMF77_00134	55162.3	65811.4	44513.2	0.676376	-0.564104	1.81417e-12	1.80586e-11	-0.542895	10.0908	1.64646e-08	7.37279e-08	34.6247	0.000246571	0.000918251	1266.96	1369.51	1243.52	945.307	909.501	808.414	CDS	130507	130893	+	50S ribosomal protein L7/L12
BMF77_00135	1330.85	1493.01	1168.69	0.782777	-0.353327	0.0137527	0.0291012	-0.332206	4.71917	0.00305483	0.00640921	12.5232	0.00646596	0.0136822	29.5201	29.6787	28.8242	22.6497	20.6189	26.6179	CDS	130966	132513	-	Bifunctional NAD(P)H-hydrate repair enzyme Nnr
BMF77_00136	4494.86	4301.74	4687.99	1.08979	0.124048	0.250553	0.352723	0.144908	6.47676	0.0588147	0.0926836	5.06273	0.0513955	0.0812869	79.0716	85.918	88.6201	93.6163	95.5795	91.2748	CDS	132694	133479	-	Hypothetical protein
BMF77_00137	2144.71	2213.07	2076.35	0.938224	-0.0919956	0.435419	0.543663	-0.0710453	5.40886	0.33797	0.42406	1.70832	0.224048	0.291693	42.4615	44.2601	43.7521	41.173	41.8225	41.2219	CDS	133542	134537	-	Aspartate carbamoyltransferase
BMF77_00138	6299.42	8527.61	4071.22	0.477417	-1.06668	1.5584e-28	7.02456e-27	-1.04535	6.95849	4.85049e-40	2.49201e-38	239.963	9.93468e-08	5.04868e-06	172.086	170.176	160.502	79.5284	85.1754	78.8864	CDS	134861	136210	-	Magnesium transporter MgtE
BMF77_00139	208.515	204.804	212.227	1.03625	0.0513708	0.903249	0.935358	0.0710932	2.06187	0.788953	0.839468	0.130292	0.726572	0.780301	3.55822	3.92576	4.58997	4.28999	3.78328	4.61835	CDS	136553	136966	-	Hypothetical protein
BMF77_00140	337.622	344.014	331.231	0.962839	-0.0546331	0.769182	0.835452	-0.0340923	2.7494	0.878825	0.908896	0.0420961	0.842065	0.874079	5.8513	7.31313	7.11656	6.58041	7.54937	5.69492	CDS	136959	137189	-	Hypothetical protein
BMF77_00141	1115.7	947.571	1283.83	1.35486	0.438148	0.005642	0.01326	0.459681	4.47082	0.000419869	0.00103676	17.2396	0.00255241	0.00625532	19.3989	18.1707	18.2967	23.195	23.2328	30.3469	CDS	137271	138884	-	Lipid II flippase MurJ
BMF77_00142	2307.66	2431.54	2183.77	0.898103	-0.155047	0.193541	0.285237	-0.134268	5.51396	0.174797	0.242926	2.44521	0.152792	0.210568	45.2026	49.9132	48.2368	41.0821	40.3264	49.1948	CDS	139204	140715	+	Serine/threonine-protein kinase B
BMF77_00143	287.072	196.879	377.265	1.91623	0.938272	0.00040472	0.00121543	0.95885	2.53148	3.15821e-06	1.07249e-05	41.2655	0.000129532	0.000555073	3.84815	3.94819	3.81094	7.28935	7.25702	8.0197	CDS	140841	141326	-	Hypothetical protein
BMF77_00144	5912.57	4681.33	7143.81	1.52602	0.609774	3.09563e-10	2.32561e-09	0.630825	6.87416	1.40881e-17	1.56541e-16	105.156	3.22862e-06	3.76252e-05	89.4564	93.7471	92.789	142.842	145.897	138.66	CDS	141545	143620	-	TPR repeat-containing protein YrrB
BMF77_00145	179.939	199.289	160.589	0.80581	-0.311488	0.372761	0.484639	-0.288702	1.84182	0.284195	0.366699	1.80168	0.212829	0.279598	4.26987	3.85846	3.62144	2.6358	3.52533	3.44816	CDS	143662	143838	+	Hypothetical protein
BMF77_00146	2585.33	2454.22	2716.45	1.10685	0.14646	0.21529	0.311525	0.167569	5.67962	0.0350895	0.0584783	6.75609	0.0290919	0.0497676	47.3639	47.8269	49.5001	53.4976	58.0734	50.9735	CDS	143958	144479	-	Hypothetical protein
BMF77_00147	1621.36	1289.2	1953.52	1.5153	0.599599	5.8206e-06	2.41623e-05	0.621068	5.00993	7.93471e-09	3.65241e-08	46.7962	8.07361e-05	0.00038156	26.5154	24.9005	24.5921	41.2094	41.9256	33.7639	CDS	144607	145116	-	Pentapeptide repeat protein Rfr32
BMF77_00148	36914.8	39451.1	34378.6	0.871422	-0.198557	0.0201554	0.040634	-0.177268	9.51276	0.0827257	0.12552	3.28568	0.103766	0.150013	786.341	769.404	770.167	744.622	714.06	598.326	CDS	145219	146724	-	Putative transcriptional regulator YvhJ
BMF77_00149	15044.4	17496.9	12591.9	0.719664	-0.474605	3.07588e-08	1.8077e-07	-0.453371	8.21676	2.01281e-06	6.97403e-06	26.241	0.000653647	0.0020373	355.348	345.489	330.73	268.27	260.032	225.098	CDS	147127	148191	+	Alginate biosynthesis protein AlgA
BMF77_00150	1645.2	1327.06	1963.33	1.47946	0.56507	1.82964e-05	6.94915e-05	0.585611	5.03058	1.74951e-11	1.10717e-10	78.5419	1.06126e-05	8.71256e-05	25.1184	27.3906	25.7291	40.2641	37.1965	39.9737	CDS	148618	150252	+	Phytochrome-like protein cph2
BMF77_00151	2888.01	2823.86	2952.17	1.04544	0.0641061	0.536827	0.642204	0.0848676	5.83836	0.379477	0.466823	0.996852	0.344512	0.420133	55.4819	55.2074	55.7955	58.0058	52.1749	66.3576	CDS	150267	153791	+	Protein TolB
BMF77_00152	1959.09	2067.85	1850.34	0.894813	-0.160341	0.198369	0.290917	-0.139295	5.27789	0.0667943	0.103685	6.3771	0.0328206	0.0552366	40.801	41.2765	39.8359	37.3375	36.3883	36.9624	CDS	153840	154823	+	ABC transporter ATP-binding protein NatA
BMF77_00153	872.832	908.278	837.387	0.92195	-0.11724	0.464884	0.573365	-0.0971338	4.11314	0.49018	0.574885	0.689053	0.428247	0.505226	17.4221	17.0714	19.0547	17.9598	13.7746	18.333	CDS	154829	155617	+	Hypothetical protein
BMF77_00154	1629.82	1377.56	1882.08	1.36625	0.450217	0.00067004	0.00193675	0.470387	5.01628	1.73312e-05	5.33559e-05	25.4524	0.000725169	0.00221785	26.0409	25.8651	29.3084	38.0646	33.1209	41.3623	CDS	155702	157408	-	Serine/threonine-protein kinase F
BMF77_00155	2449.81	2133.96	2765.67	1.29603	0.374094	0.00134618	0.00362778	0.39494	5.60294	2.20671e-07	8.58933e-07	44.0236	0.000101683	0.000452368	42.5669	40.3344	42.9099	57.4968	52.9832	54.9521	CDS	157504	158343	-	Tropinesterase
BMF77_00156	6262.82	6681.01	5844.63	0.874812	-0.192956	0.0337073	0.0640881	-0.171982	6.95368	0.036522	0.0606542	5.79077	0.0398437	0.0650626	125.487	128.675	139.72	120.574	118.52	110.575	CDS	158504	160036	+	Hypothetical protein
BMF77_00157	3987.08	3276.11	4698.04	1.43403	0.520075	5.78192e-07	2.78769e-06	0.541111	6.30574	1.40841e-14	1.21689e-13	92.2231	5.53258e-06	5.42806e-05	63.8899	62.7448	66.5124	92.871	95.7858	92.4138	CDS	160208	162598	-	LPS-assembly protein LptD
BMF77_00158	793.32	779.922	806.717	1.03436	0.0487331	0.7468	0.819713	0.0703358	3.9773	0.552162	0.633885	0.687429	0.428773	0.505721	15.9198	14.6711	15.3911	14.9968	16.3197	16.9443	CDS	162953	163366	-	Hypothetical protein
BMF77_00159	27565.8	30076.4	25055.2	0.833053	-0.26352	0.110025	0.177841	-0.242042	9.0913	0.0661313	0.102851	3.57171	0.0918087	0.134848	615.151	668.501	489.59	510.418	544.002	444.922	CDS	163792	164337	-	Hypothetical protein
BMF77_00160	1062.42	1111.18	1013.65	0.912231	-0.13253	0.378523	0.489732	-0.111471	4.3964	0.24266	0.321528	2.88367	0.124179	0.175696	21.5075	21.9169	22.0866	19.8503	20.8081	19.9868	CDS	164690	165070	-	Hypothetical protein
BMF77_00161	9962.54	12667.4	7257.68	0.572941	-0.803541	6.47016e-05	0.000226479	-0.781859	7.62108	2.15651e-07	8.41129e-07	28.8992	0.000468504	0.00154348	206.324	290.394	250.069	140.515	169.285	124.617	CDS	165806	165910	-	Photosystem II reaction center protein T
BMF77_00162	384513	438622	330403	0.753275	-0.408752	0.075058	0.128771	-0.387596	12.8927	0.0170577	0.0307787	5.8526	0.0390198	0.0639177	9729.5	9660.82	6470.8	7176.97	6751.51	5839.78	CDS	166008	167534	-	Photosystem II CP47 reaction center protein
BMF77_00163	1401.33	1401.77	1400.89	0.999373	-0.00090538	0.948137	0.965425	0.0196387	4.79608	0.847162	0.8834	0.0584152	0.81451	0.852141	26.6471	28.6244	27.3714	30.2481	28.4778	25.0889	CDS	167987	168241	+	Hypothetical protein
BMF77_00164	1316.06	1150.46	1481.66	1.28789	0.365009	0.0101925	0.0223392	0.386049	4.7082	1.47742e-05	4.5868e-05	36.6403	0.000200775	0.00077992	22.4036	22.747	22.6761	29.4482	30.8681	28.3342	CDS	168238	168576	+	Hypothetical protein
BMF77_00165	13822.7	12088.3	15557.1	1.28696	0.363969	4.03477e-05	0.000146046	0.385104	8.09787	3.03372e-05	9.02559e-05	20.5417	0.00147262	0.00395068	230.995	233.168	248.511	331.056	317.142	282.577	CDS	168947	170434	+	Hypothetical protein
BMF77_00166	2241.93	2258.71	2225.15	0.985141	-0.0215979	0.793772	0.855162	-0.00127529	5.47305	0.992796	0.995296	0.000289802	0.986794	0.989487	42.646	44.2601	46.2576	48.8077	42.7167	41.5807	CDS	170431	171069	-	Phosphoserine phosphatase 1
BMF77_00167	4618.82	4795.09	4442.56	0.926481	-0.110166	0.258961	0.361682	-0.0891136	6.51486	0.269712	0.351044	1.65804	0.230427	0.298935	95.6503	93.5901	93.4627	94.4525	89.9389	81.3984	CDS	171349	172611	-	Trehalose import ATP-binding protein SugC
BMF77_00168	286.692	278.541	294.842	1.05852	0.0820523	0.766581	0.833369	0.102993	2.51768	0.725482	0.786513	0.173525	0.686891	0.744533	5.06058	6.37094	4.99001	4.67173	4.7463	8.20693	CDS	172713	173864	-	Spore coat protein SA
BMF77_00169	774.58	807.007	742.154	0.919638	-0.120863	0.507623	0.616371	-0.0999902	3.94118	0.485057	0.570136	0.736218	0.413444	0.492	16.0252	15.6357	15.9175	14.7423	12.4848	17.1472	CDS	173883	175052	-	GDP-mannose-dependent alpha-(1-6)-phosphatidylinositol monomannoside mannosyltransferase
BMF77_00170	1215.19	1016.32	1414.06	1.39136	0.476491	0.00161839	0.00430069	0.496913	4.5938	6.13607e-05	0.000173378	22.279	0.0011311	0.00318467	19.7152	20.0326	20.1706	28.8665	23.6971	31.9852	CDS	175446	177662	+	Hypothetical protein
BMF77_00171	474.873	450.261	499.486	1.10933	0.149683	0.491334	0.600716	0.170182	3.24087	0.285841	0.368424	2.22705	0.170276	0.231196	8.59245	8.4572	9.49576	10.0887	9.45821	10.3289	CDS	177794	178201	-	Hypothetical protein
BMF77_00172	372.252	414.817	329.688	0.794779	-0.331374	0.173528	0.260483	-0.309678	2.88347	0.118736	0.173281	4.15705	0.0723311	0.109332	9.4886	7.17853	7.79031	7.08939	6.3284	6.30342	CDS	178217	178618	-	Hypothetical protein
BMF77_00173	848.688	698.219	999.156	1.43101	0.51703	0.00166345	0.00441308	0.53912	4.07821	3.96505e-05	0.000115448	26.325	0.000646548	0.00201909	15.1027	12.2932	13.7699	19.5958	21.9258	18.2706	CDS	178879	179142	-	Hypothetical protein
BMF77_00174	73.0453	66.3767	79.7139	1.20093	0.264154	0.629153	0.722792	0.282775	0.582901	0.380054	0.467173	1.0289	0.337267	0.412302	1.21243	1.12165	1.57912	1.61784	1.49612	1.65387	CDS	179252	179464	-	Hypothetical protein
BMF77_00175	483.221	473.911	492.531	1.03929	0.0555971	0.797132	0.858201	0.0771065	3.26462	0.652897	0.721782	0.361128	0.56291	0.632099	9.3041	9.98264	8.65356	9.67066	11.0059	8.79983	CDS	179461	179667	-	Hypothetical protein
BMF77_00176	6282.71	6110.14	6455.27	1.05648	0.0792721	0.422005	0.532016	0.100367	6.95943	0.179483	0.247996	2.55942	0.144574	0.200982	117.474	123.628	119.129	129.899	131.641	124.664	CDS	179722	180921	+	Hypothetical protein
BMF77_00177	2681.31	2934.45	2428.17	0.827472	-0.273218	0.0142836	0.0300648	-0.252121	5.72995	0.00129996	0.00292706	15.7546	0.0033497	0.00786479	55.8509	57.9666	59.1853	47.408	51.7794	46.1055	CDS	180999	181376	+	Hypothetical protein
BMF77_00178	7099.98	7392.17	6807.79	0.920946	-0.118811	0.315642	0.426028	-0.0974274	7.13499	0.358184	0.445023	0.989154	0.346287	0.42183	159.514	142.83	133.488	145.26	142.114	119.968	CDS	181444	182673	-	Methionine gamma-lyase
BMF77_00179	73539.5	93447.2	53631.8	0.573927	-0.801062	1.27402e-23	3.66703e-22	-0.779773	10.5049	9.60604e-14	7.64961e-13	59.2487	3.25164e-05	0.000191099	1852.96	1861.59	1794.78	1166.37	1111.49	931.128	CDS	182760	183575	+	Hypothetical protein
BMF77_00180	28381.8	32396	24367.6	0.75218	-0.41085	0.00129043	0.00349529	-0.389919	9.13259	0.00198044	0.0043208	10.1502	0.0112743	0.0219603	638.899	627.493	643.564	581.148	464.639	411.891	CDS	183805	184878	+	Delta(12)-fatty-acid desaturase
BMF77_00181	14637.9	15140	14135.9	0.933681	-0.098998	0.333592	0.444479	-0.0781832	8.17853	0.463078	0.550121	0.609502	0.455291	0.531359	297.362	294.32	300.917	324.694	265.586	255.273	CDS	185036	186112	+	Delta(12)-fatty-acid desaturase
BMF77_00182	423.754	388.959	458.549	1.17891	0.237456	0.29401	0.402862	0.257986	3.07697	0.236564	0.314409	2.05304	0.186168	0.250214	8.01259	8.43477	6.48491	11.3976	7.9277	8.09771	CDS	186125	186382	+	Hypothetical protein
BMF77_00183	16489	19140.3	13837.8	0.722964	-0.468004	2.83588e-05	0.000105119	-0.446421	8.34922	0.000268081	0.000687543	14.4133	0.00434879	0.00974146	373.139	378.421	376.883	296.137	307.667	224.364	CDS	186371	188167	-	Putative diflavin flavoprotein A 5
BMF77_00184	21925.3	28128.5	15722	0.558937	-0.839242	3.86692e-14	4.53959e-13	-0.817659	8.7589	5.96908e-10	3.13754e-09	40.7829	0.000135326	0.0005722	542.8	543.123	572.42	343.763	348.268	248.907	CDS	188371	190089	-	Putative diflavin flavoprotein A 3
BMF77_00185	1060.41	1107.34	1013.49	0.915252	-0.127759	0.578802	0.680157	-0.106202	4.39327	0.585733	0.663183	0.343976	0.572155	0.639325	24.3013	21.4683	19.5179	23.6677	22.9061	14.0891	CDS	190505	190636	+	Hypothetical protein
BMF77_00186	1658.68	1322.5	1994.85	1.50839	0.593013	0.000183547	0.000591359	0.613194	5.04246	2.29703e-07	8.90844e-07	34.8107	0.000241841	0.000903454	25.5138	25.1473	27.3082	46.0447	38.985	34.31	CDS	191218	191934	+	Putative acetyltransferase
BMF77_00187	1307.4	1203.07	1411.73	1.17344	0.230743	0.103724	0.169549	0.251605	4.69765	0.00392766	0.00808199	16.9622	0.00268195	0.00652463	23.3525	24.2051	23.3709	28.5393	27.4804	28.4278	CDS	192249	192890	+	Hypothetical protein
BMF77_00188	292.671	270.215	315.128	1.16621	0.221828	0.360435	0.472601	0.243611	2.54777	0.268803	0.350243	2.11366	0.180416	0.243235	5.77223	5.3166	4.84263	5.72605	5.88128	7.23957	CDS	192908	193717	+	Secreted effector protein PipB2
BMF77_00189	223.581	208.076	239.085	1.14902	0.200408	0.520742	0.628167	0.22105	2.16277	0.356	0.443063	1.43441	0.26205	0.333976	4.08537	3.63413	4.54786	4.98075	4.98705	4.3375	CDS	193774	194004	+	Hypothetical protein
BMF77_00190	1341.57	1123.59	1559.54	1.388	0.473011	0.000738623	0.00211706	0.49369	4.73612	1.26331e-06	4.47449e-06	37.5576	0.000183414	0.000727869	22.4827	22.074	21.6865	33.7019	27.8931	31.6731	CDS	194030	195373	+	DNA replication and repair protein RecF
BMF77_00191	313.84	289.134	338.545	1.17089	0.227609	0.352088	0.464461	0.248262	2.64843	0.269179	0.350491	1.96209	0.195267	0.260319	5.56137	5.98959	5.49533	6.36227	5.64053	8.23814	CDS	195370	196113	+	Hypothetical protein
BMF77_00192	393.803	400.869	386.737	0.964746	-0.0517787	0.838986	0.889038	-0.0306174	2.96996	0.872449	0.904094	0.049873	0.828339	0.863835	7.77538	7.60475	8.25352	6.94397	7.49778	8.69061	CDS	196433	196951	+	Hypothetical protein
BMF77_00193	1412.08	2041.36	782.802	0.383471	-1.38281	2.5934e-23	7.24634e-22	-1.36276	4.79859	8.58095e-32	2.8082e-30	187.335	2.86346e-07	8.9298e-06	37.111	40.5587	42.6783	17.0873	13.465	16.2578	CDS	197081	197704	+	Anaerobic ribonucleoside-triphosphate reductase-activating protein
BMF77_00194	1868.39	2245.75	1491.04	0.663938	-0.59088	3.75159e-06	1.60619e-05	-0.568974	5.20718	1.03328e-09	5.30291e-09	55.3101	4.25095e-05	0.000233729	45.8088	44.148	42.4467	26.8852	31.9687	30.3625	CDS	198260	198862	+	Hypothetical protein
BMF77_00195	401.935	358.098	445.772	1.24483	0.315952	0.204676	0.298517	0.338795	3.00429	0.149701	0.211995	2.92452	0.12188	0.17318	7.53816	6.41581	7.15867	6.59859	11.3842	8.70621	CDS	199254	199511	+	Hypothetical protein
BMF77_00196	579.682	542.864	616.501	1.13564	0.183511	0.364917	0.477038	0.205183	3.52781	0.286793	0.369452	1.59645	0.238583	0.308762	10.701	11.2613	10.0432	9.92515	11.4186	15.5245	CDS	199508	199780	+	Hypothetical protein
BMF77_00198	1832.77	1347.01	2318.53	1.72124	0.78345	6.56695e-10	4.70418e-09	0.804634	5.18736	1.56046e-23	2.83493e-22	184.151	3.08008e-07	9.04062e-06	26.6999	26.2914	26.4239	44.3905	46.3624	47.9466	CDS	200019	201815	-	Sulfate/thiosulfate import ATP-binding protein CysA
BMF77_00199	2142.46	1716.17	2568.75	1.49679	0.581873	0.084071	0.141043	0.60256	5.41209	0.00290436	0.00611053	9.35794	0.0138114	0.0261143	27.7278	35.3991	38.0462	45.0449	68.9933	39.8021	CDS	202001	202210	+	Molybdenum-pterin-binding protein 2
BMF77_00200	2653.49	3381.52	1925.45	0.569404	-0.812475	7.23927e-13	7.45457e-12	-0.791279	5.71225	1.22197e-13	9.6029e-13	67.3194	1.96594e-05	0.000132861	65.2868	64.3824	69.6917	38.3009	43.8001	33.1398	CDS	202344	202718	-	Hypothetical protein
BMF77_00201	15656.5	9803.67	21509.3	2.194	1.13356	2.34621e-06	1.02846e-05	1.1556	8.28099	3.58879e-16	3.60994e-15	71.0224	1.58872e-05	0.00011397	191.274	191.24	195.474	418.347	523.417	345.924	CDS	203200	204333	+	Hypothetical protein
BMF77_00202	38526	22298.8	54753.3	2.45544	1.29598	4.56137e-08	2.61009e-07	1.31807	9.58032	4.64469e-22	7.62623e-21	97.7704	4.35609e-06	4.64585e-05	432.548	442.287	439.816	988.916	1342.7	946.262	CDS	204618	205592	+	Nitrogenase iron protein
BMF77_00203	402.361	252.003	552.72	2.1933	1.13311	7.05052e-07	3.35866e-06	1.15407	3.01587	7.11917e-09	3.3056e-08	56.1263	4.0159e-05	0.000223636	4.77065	5.15957	4.92685	8.99807	11.7454	12.326	CDS	205846	206217	+	Hypothetical protein
BMF77_00204	5988.29	5272.27	6704.31	1.27162	0.346665	0.00378051	0.00925374	0.367624	6.89142	0.000302926	0.000768247	15.588	0.00345718	0.00804991	97.6271	109.001	104.201	146.769	137.625	116.738	CDS	206343	207170	-	Molybdate-binding periplasmic protein
BMF77_00205	206.4	159.168	253.632	1.59348	0.672182	0.0267883	0.0524568	0.695261	2.05617	0.0148614	0.0271229	8.72568	0.0163582	0.0302357	3.63729	3.07331	2.67397	4.79897	6.3456	4.04106	CDS	207408	207665	+	Hypothetical protein
BMF77_00206	5363.89	3563.36	7164.41	2.01058	1.00761	2.42533e-24	7.52483e-23	1.02856	6.73536	9.12713e-45	6.81397e-43	290.615	4.35461e-08	3.46979e-06	68.3442	70.1926	71.5446	145.078	144.883	138.66	CDS	207746	209527	+	Hypothetical protein
BMF77_00207	2620.08	2984.09	2256.07	0.756032	-0.40348	0.000359101	0.00109147	-0.382764	5.69577	1.28676e-07	5.16218e-07	47.0464	7.91185e-05	0.000375028	56.7998	58.9761	60.1539	46.2265	43.7141	45.0133	CDS	209741	210574	-	Protease HtpX
BMF77_00208	1095.94	1074.52	1117.37	1.03988	0.0564191	0.745383	0.819259	0.0769495	4.4426	0.47269	0.558623	0.874489	0.374457	0.45215	19.4516	23.2629	20.6338	22.5043	22.7513	21.5939	CDS	210614	211033	-	Hypothetical protein
BMF77_00209	604.097	379.584	828.609	2.18294	1.12627	5.14828e-09	3.33313e-08	1.14685	3.59581	6.96931e-18	7.92842e-17	156.524	6.13338e-07	1.29004e-05	7.30095	7.58232	7.49555	16.1784	16.3197	17.0692	CDS	211097	211903	-	Hypothetical protein
BMF77_00210	133.14	120.968	145.311	1.20124	0.264523	0.515251	0.624201	0.283791	1.43014	0.328154	0.413481	1.44152	0.260954	0.332756	1.95043	2.42275	2.75819	2.61762	2.92345	3.15171	CDS	211913	212212	-	Hypothetical protein
BMF77_00211	541.106	423.605	658.608	1.55477	0.636701	0.00140861	0.00377684	0.657885	3.43385	2.11153e-05	6.42604e-05	32.8048	0.000299392	0.00107153	8.03895	8.68153	8.25352	11.6339	14.1529	13.621	CDS	212212	212478	-	Hypothetical protein
BMF77_00212	2483.11	3155.34	1810.88	0.573909	-0.801106	5.80317e-12	5.45818e-11	-0.779814	5.61637	1.39354e-15	1.3211e-14	82.7655	8.58961e-06	7.50816e-05	64.6279	62.0494	59.3538	37.592	39.2258	31.5483	CDS	212588	212791	-	Hypothetical protein
BMF77_00213	13349.8	16027	10672.6	0.665914	-0.586592	7.11154e-12	6.57534e-11	-0.565314	8.04396	4.60716e-10	2.44861e-09	46.2538	8.43838e-05	0.00039528	300.13	317.156	327.593	218.353	224.727	195.515	CDS	212804	213367	-	Peptide deformylase
BMF77_00214	644.689	583.596	705.782	1.20937	0.274254	0.135425	0.21229	0.295119	3.68117	0.0332657	0.05575	8.12707	0.0193263	0.0349115	11.5181	10.6556	12.2329	13.5062	13.2759	15.4309	CDS	213470	214132	+	Hypothetical protein
BMF77_00215	318.056	260.071	376.041	1.44592	0.531986	0.0336316	0.0639951	0.552288	2.67211	0.0117111	0.021798	10.4862	0.0103739	0.0204567	5.06058	4.75578	5.51638	7.14392	6.43158	8.90905	CDS	214340	214915	-	Leucyl/phenylalanyl-tRNA--protein transferase
BMF77_00216	781.705	868.507	694.903	0.800112	-0.321726	0.063623	0.111802	-0.30039	3.95287	0.0191696	0.0341508	9.29893	0.0140273	0.0264597	17.4485	15.5011	18.2546	12.979	13.4994	15.0876	CDS	214974	215303	+	Hypothetical protein
BMF77_00217	18401.1	20633.8	16168.4	0.78359	-0.351829	0.000891419	0.0024893	-0.330574	8.50779	0.00135794	0.00304613	11.5599	0.00803385	0.0164463	362.807	403.59	450.049	304.735	339.808	322.848	CDS	215423	215725	-	Alternate 30S ribosomal protein S14
BMF77_00218	826.435	741.451	911.418	1.22924	0.297761	0.0777731	0.132336	0.318265	4.0381	0.00634519	0.012466	13.8444	0.0048818	0.0107095	14.4965	13.9308	15.2859	18.9414	16.784	18.7854	CDS	215829	216503	-	Endonuclease III
BMF77_00219	15020.3	17651.5	12389.1	0.701871	-0.510721	3.79069e-08	2.19273e-07	-0.489604	8.21428	6.92498e-06	2.24475e-05	22.67	0.00106815	0.0030415	341.062	349.819	349.785	278.631	250.127	212.475	CDS	216579	217673	-	Metalloprotease MmpA
BMF77_00220	1082.09	966.4	1197.79	1.23943	0.309682	0.0374189	0.0703611	0.330942	4.42607	0.00170324	0.0037624	17.1965	0.00257201	0.00629239	18.8981	19.3596	18.7178	22.1044	23.4564	26.0874	CDS	217900	218217	-	Hypothetical protein
BMF77_00221	1611.28	1330.07	1892.49	1.42286	0.50879	0.0481779	0.0879274	0.530269	5.00121	0.00136696	0.00306349	11.5681	0.00801857	0.016436	24.3013	25.7305	28.382	31.2842	48.7356	33.2958	CDS	218354	218536	+	Hypothetical protein
BMF77_00222	210.184	205.076	215.292	1.04981	0.0701324	0.771181	0.837014	0.0919084	2.07216	0.731348	0.791089	0.194744	0.669551	0.728705	4.3753	3.92576	3.78988	3.78101	3.83487	5.25805	CDS	218666	219157	-	Response regulator protein VraR
BMF77_00223	1788.47	1605.46	1971.47	1.22798	0.296287	0.0211906	0.0425415	0.317553	5.14956	0.000448603	0.0010975	19.4883	0.00174214	0.0045511	31.0752	31.3836	32.1929	37.2829	43.0262	37.6645	CDS	219790	220077	+	mRNA interferase HigB
BMF77_00224	1500.34	1399.51	1601.16	1.14409	0.194195	0.148201	0.228584	0.21565	4.89553	0.0638557	0.0997392	4.65441	0.0597324	0.0926327	29.7836	26.5157	26.2134	35.1198	33.2241	27.4605	CDS	220200	220601	+	Hypothetical protein
BMF77_00225	129.733	113.2	146.265	1.29209	0.36971	0.338132	0.448776	0.389581	1.39722	0.222143	0.298733	2.03641	0.187789	0.2517	1.845	2.51249	2.31604	2.25406	2.71708	3.77581	CDS	220821	221042	-	Hypothetical protein
BMF77_00226	488.295	464.679	511.91	1.10164	0.139656	0.612048	0.707736	0.161559	3.2821	0.488916	0.573543	0.633181	0.446948	0.523283	8.40795	8.83856	10.1485	7.27117	13.1899	10.1885	CDS	221288	221455	-	Hypothetical protein
BMF77_00227	400.451	428.246	372.656	0.870191	-0.200596	0.398374	0.508259	-0.179721	2.99166	0.37683	0.463806	1.25353	0.292261	0.365173	8.22345	9.10776	7.91664	7.1621	6.22522	8.89344	CDS	221459	221932	-	Hypothetical protein
BMF77_00228	173.096	143.086	203.105	1.41946	0.505345	0.132313	0.208232	0.526247	1.80509	0.0437236	0.0710824	6.77764	0.0288962	0.049486	2.84658	2.55735	3.03191	3.78101	4.29918	4.07226	CDS	222437	222658	-	Hypothetical protein
BMF77_00230	1096.44	746.77	1446.11	1.93648	0.953439	2.84487e-10	2.15758e-09	0.974979	4.44943	4.41008e-21	6.68931e-20	156.388	6.15591e-07	1.29004e-05	15.6035	13.37	15.0543	28.3394	29.0109	29.1611	CDS	223509	224264	-	Hypothetical protein
BMF77_00231	1815.97	1031.04	2600.9	2.5226	1.33491	2.92337e-19	5.60958e-18	1.35598	5.17713	9.48006e-37	4.23325e-35	221.625	1.39708e-07	5.94099e-06	19.9261	20.0999	20.7601	45.0449	53.2755	57.2769	CDS	224405	225685	-	Serine--tRNA ligase
BMF77_00232	4887.23	5817.09	3957.37	0.6803	-0.555757	1.46325e-08	8.96334e-08	-0.534508	6.59449	3.41403e-09	1.65606e-08	43.9197	0.000102591	0.000455559	111.781	112.232	118.939	80.1828	85.9837	70.6483	CDS	226120	226704	+	Hypothetical protein
BMF77_00233	1314.04	1221.49	1406.59	1.15154	0.203563	0.146127	0.226319	0.225102	4.70493	0.018042	0.0322743	9.84165	0.0121878	0.0234244	24.5386	23.9583	23.5183	27.1215	30.335	26.7115	CDS	226725	227297	-	Hypothetical protein
BMF77_00234	2866.17	3146.76	2585.58	0.821664	-0.283379	0.00874542	0.0196085	-0.262764	5.82591	0.00193207	0.00422298	13.4647	0.00528268	0.0114779	60.0944	59.3126	66.1124	54.97	51.6418	48.0714	CDS	227420	227953	+	Hypothetical protein
BMF77_00235	25097.5	34615.2	15579.9	0.450087	-1.15172	1.20373e-28	5.53023e-27	-1.13026	8.95274	3.86251e-23	6.86063e-22	106.532	3.05996e-06	3.62792e-05	727.248	680.749	632.847	327.566	338.139	266.632	CDS	228410	228799	-	Hypothetical protein
BMF77_00236	1439.07	1035.73	1842.41	1.77885	0.830948	1.13661e-09	7.96296e-09	0.852463	4.83935	4.6115e-18	5.33505e-17	120.729	1.82182e-06	2.67014e-05	21.9556	19.3596	19.7495	37.8464	34.1527	38.195	CDS	229107	230456	+	Sensor histidine kinase ResE
BMF77_00237	8305.3	4518.27	12092.3	2.67631	1.42025	7.38628e-18	1.24266e-16	1.44108	7.36691	3.53883e-42	2.06202e-40	218.09	1.49662e-07	6.21814e-06	88.7711	89.6643	87.9463	276.377	229.869	217.094	CDS	230605	231288	-	Hypothetical protein
BMF77_00238	252.432	231.776	273.088	1.17824	0.236634	0.356584	0.469356	0.258087	2.33645	0.326302	0.411907	1.4857	0.254287	0.325733	5.1133	4.17252	4.37942	5.108	4.36797	6.84951	CDS	231363	232049	-	Putative L%2CD-transpeptidase YnhG
BMF77_00239	570.707	523.808	617.607	1.17907	0.237651	0.202406	0.295838	0.258646	3.50519	0.160089	0.224872	2.87967	0.124407	0.175938	10.7801	10.5435	9.55893	12.361	9.78494	14.7756	CDS	233260	234741	-	Serine/threonine-protein kinase D
BMF77_00240	1005.57	941.161	1069.98	1.13688	0.185076	0.21007	0.305382	0.206281	4.31935	0.110639	0.162706	3.69651	0.0871439	0.128669	18.9772	18.1931	18.3178	20.3229	18.7101	24.9484	CDS	234775	235938	-	Hypothetical protein
BMF77_00241	8962.74	7544.48	10381	1.37597	0.460452	3.87117e-07	1.92271e-06	0.481693	7.47344	4.13104e-09	1.97381e-08	44.9913	9.36889e-05	0.000427052	150.816	147.967	146.016	211.573	215.131	194.408	CDS	236300	239326	+	Putative DNA double-strand break repair Rad50 ATPase
BMF77_00242	3566.92	3615.02	3518.82	0.973388	-0.0389134	0.651949	0.741944	-0.0181292	6.14258	0.81999	0.861837	0.0754067	0.789906	0.831498	67.6062	72.1218	73.3974	73.1662	72.0199	65.3434	CDS	239443	240123	+	Pyrophosphatase PpaX
BMF77_00243	24298.8	26461.1	22136.5	0.836568	-0.257446	0.00416782	0.0101188	-0.235937	8.90935	0.0248882	0.0431636	5.55574	0.0431803	0.0698427	526.143	518.155	515.761	460.774	483.263	380.686	CDS	240165	240788	-	Hypothetical protein
BMF77_00244	2138.85	2018.85	2258.86	1.11889	0.162066	0.192517	0.284079	0.183363	5.4066	0.0555386	0.0881313	5.10278	0.0506587	0.080361	38.8242	39.7735	40.4254	43.2271	50.6272	41.3311	CDS	241227	241925	+	Transcriptional regulatory protein YycF
BMF77_00245	3362.76	2331.05	4394.48	1.88519	0.914711	2.64416e-17	4.22535e-16	0.936279	6.06231	2.27935e-28	5.88688e-27	166.503	4.72299e-07	1.10229e-05	46.336	47.154	43.9416	84.0002	96.0266	82.9431	CDS	242068	242262	-	Hypothetical protein
BMF77_00246	5005.48	4092.22	5918.74	1.44634	0.532404	1.0889e-07	5.91224e-07	0.553454	6.63374	4.02861e-11	2.41818e-10	57.6315	3.62277e-05	0.000207301	79.836	78.8068	82.6194	124.828	121.89	107.408	CDS	242926	243648	+	Hypothetical protein
BMF77_00247	5349.86	6067.33	4632.39	0.763498	-0.389304	5.95412e-05	0.000209645	-0.368136	6.72559	9.49569e-07	3.4216e-06	34.2287	0.000257022	0.000951239	118.159	120.756	118.792	93.5981	96.1126	87.4522	CDS	243718	244185	-	Nucleoside diphosphate kinase
BMF77_00248	19904.6	17424	22385.1	1.28473	0.36146	0.000134747	0.000443098	0.382605	8.62381	6.78175e-05	0.000190383	18.0837	0.00220283	0.00551631	344.41	343.807	339.047	487.35	452.085	399.83	CDS	244695	246707	+	Biosynthetic arginine decarboxylase
BMF77_00249	13811.2	12816	14806.4	1.15531	0.208283	0.0220207	0.0441337	0.229453	8.09608	0.011491	0.0214386	7.58059	0.0226397	0.0400194	237.637	254.367	263.565	308.207	305.259	272.42	CDS	246893	248062	-	D-glycero-alpha-D-manno-heptose 1-phosphate guanylyltransferase
BMF77_00250	4915.98	4701.63	5130.33	1.09118	0.12589	0.220973	0.318111	0.147596	6.60605	0.137834	0.19765	2.6727	0.136985	0.191714	99.024	90.9654	87.2094	102.324	113.567	91.1344	CDS	248220	249011	-	Hypothetical protein
BMF77_00251	2785.16	3227.78	2342.54	0.725743	-0.462469	4.12569e-05	0.000148999	-0.44121	5.78367	4.2984e-10	2.29028e-09	66.2489	2.09493e-05	0.000139603	63.9426	62.4756	63.8806	45.4085	48.1681	46.5736	CDS	249139	250323	-	Hypothetical protein
BMF77_00252	2588.42	2944.63	2232.22	0.758065	-0.399607	0.000422902	0.00126526	-0.37889	5.67828	2.20755e-07	8.58933e-07	45.0589	9.31596e-05	0.000425135	55.4029	58.9088	59.2906	45.1721	43.4046	44.9509	CDS	250398	251042	+	Pyridoxine/pyridoxamine 5'-phosphate oxidase
BMF77_00253	1892.57	1799.17	1985.96	1.10382	0.142509	0.269337	0.373879	0.163261	5.22987	0.0532628	0.0849715	6.20762	0.0346798	0.0577956	34.6597	36.9246	34.4879	41.9001	39.2258	37.6801	CDS	251869	252957	+	GDP-mannose-dependent alpha-(1-2)-phosphatidylinositol mannosyltransferase
BMF77_00254	8042.51	7544.28	8540.74	1.13208	0.178978	0.0600454	0.106314	0.199892	7.31592	0.0146233	0.0267703	7.80129	0.0212228	0.0378367	144.517	145.657	154.606	179.743	167.789	163.39	CDS	252916	256134	-	Multidrug resistance protein MdtC
BMF77_00255	5719.87	4282.93	7156.81	1.67101	0.74072	3.52045e-14	4.16354e-13	0.761855	6.82705	1.26971e-20	1.83839e-19	116.015	2.14986e-06	2.93846e-05	79.8096	86.0302	86.662	137.789	152.14	138.301	CDS	256317	257609	-	Macrolide export protein MacA
BMF77_00256	2625.6	2697.5	2553.7	0.946693	-0.0790319	0.576348	0.678273	-0.0581968	5.70032	0.593971	0.670287	0.344981	0.571604	0.638981	52.5563	52.1565	54.3216	48.1897	44.8663	59.6485	CDS	257933	261766	-	Hypothetical protein
BMF77_00257	1035.02	955.419	1114.62	1.16663	0.222343	0.161078	0.24425	0.242534	4.36149	0.0223045	0.039123	9.2383	0.0142535	0.026844	17.2903	19.2026	19.8337	22.1044	21.2552	23.3102	CDS	261922	262497	-	Hypothetical protein
BMF77_00258	3301.83	3293.69	3309.96	1.00494	0.0071075	0.983099	0.991465	0.0279483	6.03137	0.702832	0.765299	0.225762	0.646158	0.708106	64.0744	63.9338	66.1756	69.2579	65.8635	62.8938	CDS	262497	263888	-	Hypothetical protein
BMF77_00259	7879.44	8088.94	7669.94	0.9482	-0.0767364	0.392876	0.50309	-0.05572	7.28532	0.462521	0.549596	0.747166	0.410126	0.488796	158.802	159.318	158.775	157.766	152.208	148.864	CDS	264106	267627	-	Transcription-repair-coupling factor
BMF77_00260	1921.97	1335.23	2508.72	1.87888	0.909871	5.30473e-13	5.55834e-12	0.930479	5.25637	8.32775e-29	2.29029e-27	207.727	1.84305e-07	6.93393e-06	25.9355	25.0127	27.7714	50.1347	48.4088	51.5196	CDS	267908	269218	+	Magnesium and cobalt efflux protein CorC
BMF77_00261	567.138	699.114	435.161	0.622447	-0.683977	0.000510397	0.00151002	-0.662208	3.48685	9.4375e-06	2.99219e-05	35.6579	0.000221658	0.000841879	14.0484	14.5365	12.6329	8.34367	9.45821	8.23814	CDS	269304	269606	+	Hypothetical protein
BMF77_00262	2296.19	2397.37	2195.02	0.915595	-0.127218	0.245107	0.345974	-0.106557	5.50712	0.250063	0.329509	1.85636	0.206612	0.273309	45.4398	46.1669	49.7317	46.3174	45.7949	39.2248	CDS	269670	270917	+	Hypothetical protein
BMF77_00263	1560.8	1302.42	1819.19	1.39678	0.482108	0.000359893	0.00109318	0.502751	4.95436	2.2167e-08	9.75544e-08	53.8867	4.70264e-05	0.000252271	25.013	26.0222	25.7501	38.4463	36.5947	33.7951	CDS	270932	271669	+	Hypothetical protein
BMF77_00264	22049.9	22766	21333.7	0.937087	-0.0937455	0.541997	0.647982	-0.0723985	8.76981	0.576702	0.655911	0.332216	0.578678	0.644955	493.196	370.233	478.81	449.395	450.434	376.708	CDS	271748	272737	-	Hypothetical protein
BMF77_00265	478.304	388.976	567.632	1.4593	0.545273	0.00838233	0.0188652	0.566732	3.25506	0.000470592	0.00114602	22.8852	0.00103534	0.00296574	8.22345	7.76178	6.94812	11.6157	10.6964	11.6395	CDS	273015	273329	-	Hypothetical protein
BMF77_00266	18059.3	18916.9	17201.7	0.909329	-0.137125	0.167708	0.25262	-0.115864	8.48159	0.279883	0.361818	1.30313	0.283503	0.355812	378.226	376.469	360.586	378.464	356.093	294.685	CDS	273628	274665	-	Acetoin:2%2C6-dichlorophenolindophenol oxidoreductase subunit alpha
BMF77_00267	1453.63	1112.49	1794.77	1.61329	0.690003	4.81056e-07	2.34779e-06	0.71086	4.8531	7.51109e-16	7.27951e-15	121.479	1.77551e-06	2.61833e-05	22.1928	21.6253	21.7708	37.7374	34.3419	35.2773	CDS	274894	275676	-	Sec-independent protein translocase protein TatC
BMF77_00268	1006.07	958.973	1053.16	1.09822	0.135169	0.37692	0.488324	0.156484	4.31969	0.143616	0.204286	3.84798	0.0818795	0.121951	20.0578	17.3631	19.1179	21.8135	21.0488	20.1429	CDS	276489	276692	+	Hypothetical protein
BMF77_00269	2635.88	2573.74	2698.03	1.04829	0.0680385	0.566043	0.670606	0.0892958	5.70716	0.276939	0.358887	1.73699	0.22052	0.288274	49.2089	50.9227	51.6056	50.571	58.4345	52.4401	CDS	277054	278391	+	Hypothetical protein
BMF77_00270	6269.73	6191.38	6348.08	1.02531	0.0360604	0.630117	0.723205	0.0575367	6.95626	0.571598	0.651812	0.386376	0.54984	0.620964	132.26	127.374	105.401	120.483	131.108	128.206	CDS	278361	283448	+	Protein TolB
BMF77_00271	1155.2	940.6	1369.81	1.45631	0.542319	0.000280344	0.000871492	0.563028	4.52208	1.21352e-07	4.87245e-07	46.1627	8.50161e-05	0.000397463	17.2376	18.8661	19.3495	25.0128	29.0969	27.8505	CDS	283887	284120	+	Stearoyl-CoA 9-desaturase electron transfer partner
BMF77_00272	1594.67	1335.64	1853.7	1.38787	0.472872	0.000343766	0.00104953	0.494114	4.98528	2.06806e-09	1.02286e-08	69.4567	1.73631e-05	0.000121643	26.5681	25.753	26.4239	35.9196	38.0048	36.978	CDS	284127	284903	+	Hypothetical protein
BMF77_00273	1728.28	1759.75	1696.82	0.964237	-0.0525408	0.71751	0.79857	-0.0307505	5.09786	0.798197	0.844749	0.0836213	0.779089	0.824137	37.7699	34.9056	31.077	35.8832	36.715	28.9427	CDS	284916	285266	+	Hypothetical protein
BMF77_00274	929.334	862.603	996.066	1.15472	0.207545	0.225569	0.32346	0.227692	4.20679	0.0774189	0.118144	4.62932	0.0602984	0.0934195	15.2081	16.1068	19.5389	18.7778	21.2724	19.55	CDS	285298	285516	+	Hypothetical protein
BMF77_00275	880.71	458.639	1302.78	2.84054	1.50616	2.66041e-19	5.18834e-18	1.52695	4.13864	8.57947e-43	5.46569e-41	366.807	1.58853e-08	2.4924e-06	8.82967	9.55642	8.65356	26.1399	26.8097	24.9953	CDS	285479	285823	+	Hypothetical protein
BMF77_00276	1114.25	1036.34	1192.16	1.15036	0.202085	0.157645	0.239957	0.223433	4.46698	0.0899579	0.135461	3.96195	0.0781825	0.116992	21.6129	20.0326	19.4547	23.5404	20.1718	27.5697	CDS	285726	287291	-	Apolipoprotein N-acyltransferase
BMF77_00277	34585.1	34184.9	34985.3	1.02341	0.0333903	0.844666	0.893472	0.0544548	9.41949	0.635473	0.706772	0.24049	0.635747	0.698298	675.799	675.096	664.535	806.5	687.766	598.732	CDS	287379	290012	-	DNA gyrase subunit A
BMF77_00278	643.349	606.238	680.459	1.12243	0.166624	0.344923	0.456143	0.189186	3.67733	0.29238	0.374931	1.53869	0.246599	0.31699	13.1522	9.91534	12.6751	11.1976	15.735	13.7926	CDS	290351	290545	-	Hypothetical protein
BMF77_00279	4082.74	4028.56	4136.92	1.0269	0.0382898	0.780107	0.84463	0.0589885	6.33764	0.45076	0.537796	0.798001	0.395267	0.473353	74.4064	80.6687	82.4299	86.3633	82.4412	78.6836	CDS	290855	293194	-	TPR repeat-containing protein YrrB
BMF77_00280	4393	6293.98	2492.01	0.395936	-1.33666	5.23455e-39	4.38784e-37	-1.31603	6.43725	4.06322e-38	1.94141e-36	198.872	2.21978e-07	7.67591e-06	123.22	125.333	122.518	56.4606	49.4234	43.2034	CDS	293465	294583	-	Hypothetical protein
BMF77_00281	140.794	134.349	147.238	1.09593	0.132161	0.73134	0.808875	0.153309	1.50615	0.618109	0.691807	0.362536	0.562164	0.631411	2.39851	2.49005	3.03191	2.18135	3.35336	3.27653	CDS	294643	294825	+	Hypothetical protein
BMF77_00282	65.6315	74.5014	56.7616	0.761887	-0.392352	0.470021	0.579103	-0.370647	0.412631	0.282994	0.365247	1.46431	0.257485	0.328948	1.26515	1.54787	1.57912	0.927074	1.0318	1.43543	CDS	294839	294964	+	Hypothetical protein
BMF77_00283	9132.8	9442.53	8823.07	0.934397	-0.0978926	0.284097	0.391186	-0.0764235	7.49839	0.460429	0.547519	0.640212	0.44452	0.520823	182.655	189.895	184.146	181.87	193.893	152.25	CDS	295181	296083	+	Hypothetical protein
BMF77_00284	2981.91	2912.53	3051.28	1.04764	0.0671426	0.572986	0.675982	0.0879506	5.88472	0.254446	0.334271	1.95496	0.196005	0.26094	56.9316	57.0693	57.7115	64.9861	60.4637	57.0897	CDS	296470	297777	+	Hypothetical protein
BMF77_00285	1605.46	1204.03	2006.89	1.66681	0.73709	0.0236548	0.0469753	0.758424	4.99638	5.73322e-05	0.000162572	17.6816	0.00236147	0.00585526	24.0114	22.6348	24.3395	31.1751	34.7374	54.0784	CDS	297774	302942	+	Virginiamycin B lyase
BMF77_00286	2103.49	1827.56	2379.42	1.30197	0.380697	0.00188217	0.0049169	0.401722	5.38351	1.58971e-06	5.58501e-06	36.6976	0.000199632	0.000776114	36.4784	35.2645	36.0039	49.9711	48.5292	43.8587	CDS	303499	304194	+	Putative endopeptidase p60
BMF77_00287	263105	302455	223755	0.739795	-0.434802	3.43781e-08	2.00072e-07	-0.413297	12.3453	3.5333e-05	0.000103987	18.422	0.00207938	0.00526378	6115.11	5724.47	5992.27	4471.15	4891.39	4027.5	CDS	305001	307472	+	Negative regulator of genetic competence ClpC/MecB
BMF77_00288	1557.3	1730.17	1384.43	0.800171	-0.321621	0.0120753	0.0259656	-0.301332	4.94627	0.00262162	0.0055622	13.8502	0.004876	0.0107017	31.2597	32.8642	37.8778	28.1576	27.8931	26.7739	CDS	307701	308258	+	Hypothetical protein
BMF77_00289	266.298	291.124	241.473	0.82945	-0.269773	0.320775	0.43099	-0.248914	2.40415	0.247757	0.327102	2.43741	0.153375	0.211067	5.71951	6.01202	5.43216	5.21706	4.60873	4.61835	CDS	308251	308643	+	Hypothetical protein
BMF77_00290	299.761	225.062	374.461	1.66381	0.734495	0.00403792	0.00982342	0.755636	2.5906	0.000668561	0.00158216	19.4408	0.00175566	0.00458391	4.53344	4.41928	4.31625	6.47134	6.99907	8.92465	CDS	308657	308911	+	Hypothetical protein
BMF77_00291	2305.86	1671.83	2939.88	1.75848	0.814325	1.02986e-11	9.35486e-11	0.835006	5.51811	9.69096e-29	2.60131e-27	216.334	1.54931e-07	6.327e-06	31.8659	33.5372	33.1615	60.2053	58.6581	57.0117	CDS	309145	310491	+	Chromosome-partitioning protein Spo0J
BMF77_00292	134.412	157.346	111.477	0.708481	-0.4972	0.183344	0.272478	-0.475535	1.42344	0.100551	0.149156	4.01347	0.0765806	0.114817	2.84658	2.87141	3.55828	1.85415	2.47633	2.34038	CDS	310548	310739	+	Hypothetical protein
BMF77_00293	82.5804	94.9608	70.2	0.739253	-0.43586	0.367178	0.479076	-0.414626	0.737957	0.291436	0.374021	1.36422	0.273222	0.34472	1.42329	2.15356	2.02127	1.05432	1.0662	2.07514	CDS	311010	311213	+	Hypothetical protein
BMF77_00294	117.783	108.02	127.547	1.18078	0.23974	0.500966	0.609683	0.263111	1.25286	0.422429	0.510075	0.889093	0.370678	0.44804	2.50393	1.9068	1.95811	2.01775	2.26997	3.33894	CDS	311216	311509	+	Hypothetical protein
BMF77_00295	933.611	826.715	1040.51	1.2586	0.331823	0.0471398	0.0861974	0.351769	4.21438	0.0051046	0.0102285	11.8758	0.00747267	0.0154098	13.9693	17.2509	17.5177	19.8503	22.2354	20.1741	CDS	311563	311835	+	Hypothetical protein
BMF77_00296	1043.15	1060.95	1025.36	0.966453	-0.0492285	0.715693	0.797105	-0.0283087	4.37082	0.796905	0.843886	0.118559	0.738619	0.790574	20.1106	20.7729	21.6655	20.1593	22.3042	18.8947	CDS	311832	312197	+	Hypothetical protein
BMF77_00297	1710.21	1765.32	1655.09	0.93756	-0.0930171	0.45609	0.563975	-0.0723609	5.08249	0.382678	0.469552	1.3953	0.268194	0.339452	33.3419	35.1299	35.6038	33.2656	31.8312	33.9043	CDS	312328	313083	-	Tryptophan-rich sensory protein
BMF77_00298	422.355	300.917	543.792	1.80712	0.853689	0.00011381	0.000379736	0.874352	3.08045	6.17778e-06	2.0176e-05	33.8926	0.000266323	0.000978839	6.27302	5.72039	5.74799	11.5612	8.89071	12.0608	CDS	313192	313926	-	Phosphoglycolate phosphatase
BMF77_00299	74037.5	75094.9	72980.2	0.971839	-0.0412105	0.569405	0.673254	-0.020163	10.5173	0.833779	0.87364	0.0475547	0.832305	0.866318	1504.29	1429.58	1493.49	1596.69	1437.35	1331.88	CDS	314053	315120	-	30S ribosomal protein S1
BMF77_00300	966.312	840.32	1092.3	1.29987	0.378364	0.113705	0.182738	0.399362	4.26385	0.0189981	0.0338705	6.73948	0.0292439	0.0499849	16.1306	16.062	17.3492	18.3052	18.968	28.0378	CDS	315811	317304	+	Arginine decarboxylase
BMF77_00301	360.22	272.04	448.399	1.64828	0.720964	0.398668	0.508363	0.738229	2.84789	0.132637	0.191173	2.3917	0.156853	0.214998	5.77223	4.66604	5.6006	16.3783	3.11261	7.28638	CDS	317532	317795	+	Na(+)/H(+) antiporter subunit C
BMF77_00302	638.058	540.656	735.459	1.36031	0.443933	0.432858	0.541696	0.461441	3.66655	0.25594	0.335931	1.35854	0.274155	0.345715	9.6731	11.4632	10.738	20.0503	5.2622	18.5982	CDS	317792	319234	+	Na(+)/H(+) antiporter subunit D
BMF77_00303	74.6637	66.3472	82.9802	1.2507	0.322732	0.592956	0.692866	0.34232	0.613777	0.534824	0.618001	0.425814	0.530585	0.602456	1.476	0.919749	1.51595	2.03593	0.498705	2.41839	CDS	319231	319617	+	Hypothetical protein
BMF77_00306	232.23	204.712	259.748	1.26885	0.343518	0.494055	0.602962	0.3639	2.21896	0.400322	0.487116	0.839201	0.383839	0.461612	4.48073	4.26225	3.32667	5.39884	2.18399	7.92609	CDS	320139	320705	+	Hypothetical protein
BMF77_00307	441.075	410.318	471.833	1.14992	0.201534	0.354309	0.466747	0.221623	3.13521	0.250645	0.330133	2.13081	0.178832	0.241372	7.85445	8.18801	8.14825	10.0524	7.51497	10.6409	CDS	320702	321364	+	Hypothetical protein
BMF77_00308	1346.71	1261.43	1431.99	1.13522	0.182967	0.185309	0.274715	0.203806	4.73983	0.0468083	0.0756341	6.23476	0.0343734	0.0574655	25.4084	23.1059	25.8554	29.121	26.0015	30.5186	CDS	321540	322592	-	Putative tRNA-dihydrouridine synthase
BMF77_00309	1775.1	1891.48	1658.72	0.876944	-0.189443	0.134807	0.2116	-0.167806	5.13586	0.136931	0.196474	2.90446	0.123002	0.174496	37.7699	37.5527	36.1934	32.1022	38.3143	28.8647	CDS	322703	323197	+	Hypothetical protein
BMF77_00310	25693.9	31972.4	19415.4	0.607255	-0.719626	1.30807e-11	1.16386e-10	-0.698163	8.9881	8.75069e-11	5.06798e-10	46.1726	8.49474e-05	0.000397463	566.443	663.834	654.639	394.061	420.632	347.141	CDS	323202	323687	-	Hypothetical protein
BMF77_00311	9956.43	11742.3	8170.58	0.695825	-0.523203	4.92015e-09	3.19843e-08	-0.501901	7.62109	9.42501e-10	4.8579e-09	48.2388	7.19336e-05	0.000348933	234.157	226.146	231.983	161.038	171.985	155.854	CDS	323965	324240	-	Sulfur carrier protein CysO
BMF77_00312	102149	115901	88396.1	0.762686	-0.390839	0.00106035	0.00292009	-0.369692	10.9803	0.00265285	0.00561351	9.41059	0.0136222	0.0258076	2185.28	2309.65	2338.1	2053.47	1752.42	1482.58	CDS	324714	326018	-	Threonine synthase
BMF77_00314	780.318	932.069	628.567	0.674378	-0.568371	0.000758356	0.00216842	-0.548111	3.94812	6.53822e-06	2.12949e-05	37.1374	0.000191127	0.000752228	17.5275	18.3052	19.1179	13.6698	11.8829	12.0452	CDS	326411	326692	+	Hypothetical protein
BMF77_00315	2657.46	2691.99	2622.93	0.974346	-0.0374941	0.723989	0.803479	-0.0163072	5.71823	0.852496	0.887607	0.0497174	0.828602	0.863835	53.4788	53.8165	51.4161	54.4429	55.4939	47.0104	CDS	326770	327264	+	Hypothetical protein
BMF77_00316	328.441	349.344	307.538	0.880331	-0.183882	0.452343	0.560214	-0.162615	2.70711	0.401465	0.488236	1.3594	0.274014	0.345629	6.7738	7.0215	6.80073	6.07143	6.62074	5.71053	CDS	327261	327443	+	Hypothetical protein
BMF77_00317	5593.08	5307.3	5878.86	1.10769	0.147556	0.152671	0.233876	0.16877	6.7922	0.0761757	0.11647	3.85608	0.0816094	0.121625	99.8675	108.575	104.453	121.974	126.482	103.336	CDS	327436	327927	+	Protein GrpE
BMF77_00318	6234.21	6113	6355.41	1.03965	0.0561042	0.696887	0.779978	0.0769972	6.94805	0.479233	0.564819	0.582213	0.465241	0.54112	122.772	119.388	118.244	146.587	123.662	109.951	CDS	328140	328712	+	Signal peptidase I T
BMF77_00319	869.969	855.552	884.386	1.0337	0.04782	0.787864	0.850073	0.0685474	4.10988	0.534161	0.617522	0.765822	0.404571	0.483018	16.9477	16.0171	17.4756	18.5597	17.1967	17.1472	CDS	328823	329353	-	Hypothetical protein
BMF77_00320	457.182	458.107	456.256	0.99596	-0.00584048	0.988549	0.994698	0.0156129	3.18467	0.929159	0.947199	0.0176454	0.897286	0.917644	8.90874	9.13019	8.96939	8.32549	9.78494	9.18989	CDS	329402	329791	-	Hypothetical protein
BMF77_00321	20393.4	17562.2	23224.6	1.32242	0.403183	2.93445e-06	1.27346e-05	0.424454	8.65904	5.46757e-06	1.79918e-05	23.6445	0.000929026	0.00271539	326.829	346.072	362.481	480.061	486.014	423.546	CDS	330159	331085	+	Chaperone protein DnaJ
BMF77_00322	20957.4	26702.8	15212.1	0.569681	-0.811773	2.42054e-20	5.25698e-19	-0.790385	8.6938	2.91297e-12	2.03185e-11	53.3088	4.90271e-05	0.000261442	538.926	523.001	512.392	331.22	324.073	254.992	CDS	331250	331573	+	Hypothetical protein
BMF77_00323	18196.3	18035.9	18356.8	1.01779	0.025441	0.844457	0.893449	0.0468898	8.49323	0.658981	0.727835	0.217712	0.652029	0.713722	362.86	344.233	356.249	388.208	395.989	314.297	CDS	331744	333666	-	Penicillin-binding protein 2D
BMF77_00324	4167.86	4120.62	4215.09	1.02293	0.0327021	0.74567	0.819259	0.054035	6.36745	0.478064	0.563719	0.72537	0.416774	0.494622	82.5244	81.8801	78.5348	84.1638	88.7352	79.3077	CDS	333840	335030	+	Tyrosine--tRNA ligase
BMF77_00325	2914.9	3271.65	2558.15	0.781915	-0.354916	0.00156212	0.00417205	-0.333655	5.84977	9.87345e-05	0.000270656	20.925	0.00138743	0.00376229	68.476	63.7543	60.6592	54.2066	51.659	47.1821	CDS	335726	336436	+	Orotidine 5'-phosphate decarboxylase
BMF77_00326	2957.4	2913.4	3001.39	1.0302	0.0429293	0.739852	0.814519	0.063844	5.87277	0.46716	0.553869	0.712799	0.420688	0.497906	57.0106	57.9891	56.764	64.5498	61.6675	53.3607	CDS	336619	337269	+	Hypothetical protein
BMF77_00327	6234.59	7807.08	4662.1	0.597164	-0.743802	5.36789e-15	6.83941e-14	-0.722792	6.94479	4.21025e-18	4.90648e-17	98.4513	4.23379e-06	4.54585e-05	153.847	156.627	149.806	99.506	93.3611	86.048	CDS	337337	337915	-	Hypothetical protein
BMF77_00328	241.421	233.339	249.503	1.06928	0.0966334	0.698302	0.781013	0.117666	2.27156	0.670646	0.738159	0.272871	0.614198	0.677902	4.71794	4.21739	4.82157	4.28999	4.04123	6.58427	CDS	338037	339170	-	Hypothetical protein
BMF77_00329	464.32	448.494	480.147	1.07058	0.0983862	0.601627	0.69958	0.120024	3.20784	0.49612	0.58071	0.81623	0.390145	0.4679	9.38317	8.30017	8.75884	8.61634	9.14866	10.953	CDS	339151	340044	-	DNA adenine methyltransferase YhdJ
BMF77_00330	1436.63	1491.37	1381.88	0.926583	-0.110007	0.387925	0.497853	-0.0897746	4.8312	0.343957	0.430781	1.51837	0.249509	0.320471	27.4906	29.2301	31.2034	28.7029	26.0703	27.8817	CDS	340287	341138	-	Haloalkane dehalogenase
BMF77_00331	807.722	976.835	638.609	0.653754	-0.613181	0.0163282	0.0339053	-0.591313	3.99732	0.00797969	0.0153836	8.09156	0.0195225	0.0351862	19.6361	19.4269	18.5283	10.8159	9.42381	17.9273	CDS	341376	343064	-	Voltage-gated potassium channel Kch
BMF77_00332	6455.34	6545.65	6365.02	0.972405	-0.0403703	0.638419	0.72996	-0.0190283	6.99814	0.825803	0.867183	0.0628263	0.807789	0.846593	128.07	123.717	134.12	125.355	137.144	118.376	CDS	343564	344811	-	Putative MFS-type transporter YhjX
BMF77_00333	4689.52	5452.14	3926.91	0.72025	-0.473429	1.39187e-06	6.37007e-06	-0.452519	6.53518	6.03392e-07	2.22798e-06	31.3698	0.000351093	0.00121913	102.424	111.357	107.654	84.3819	80.6871	69.8837	CDS	344999	345637	+	Transaldolase
BMF77_00334	1643.37	1480.81	1805.94	1.21956	0.286365	0.027389	0.0534359	0.307135	5.02716	0.00118514	0.00269264	16.4914	0.00292086	0.00699893	29.2565	29.4544	28.5926	37.1557	32.433	38.4134	CDS	346223	348523	-	Autoinducer 2 sensor kinase/phosphatase LuxQ
BMF77_00335	45126.2	52972.8	37279.7	0.703751	-0.506862	3.46646e-08	2.01493e-07	-0.485696	9.80131	7.98455e-06	2.55698e-05	21.3958	0.0012909	0.00355706	1036.37	1068.97	1017.75	835.403	750.861	644.135	CDS	348892	350586	-	Putative ABC transporter ATP-binding protein YheS
BMF77_00336	7450.15	7452.14	7448.17	0.999467	-0.000769252	0.950047	0.966763	0.0203534	7.20492	0.793662	0.84157	0.0936341	0.766662	0.813663	141.828	146.913	150.606	148.968	153.343	143.309	CDS	351113	353305	+	Na(+)/H(+)-K(+) antiporter GerN
BMF77_00337	3776.62	3285.66	4267.58	1.29885	0.377237	0.000549796	0.00161458	0.397986	6.22711	7.59503e-05	0.000212093	19.0689	0.00186612	0.00480664	56.6416	67.0744	69.9865	79.0013	91.9166	84.4409	CDS	353346	354020	+	Hypothetical protein
BMF77_00338	18942.9	21731	16154.8	0.743396	-0.427797	2.68727e-07	1.37914e-06	-0.406542	8.54937	2.98121e-06	1.01599e-05	25.626	0.000708634	0.00217531	416.207	416.579	448.385	327.075	336.833	302.674	CDS	354123	354851	+	Hypothetical protein
BMF77_00339	5805.23	5787.1	5823.35	1.00626	0.00900863	0.979024	0.988541	0.030224	6.84523	0.731533	0.791089	0.149651	0.70798	0.764286	112.914	111.649	116.623	120.956	123.301	104.194	CDS	354986	355528	-	Hypothetical protein
BMF77_00340	3788.16	3950.29	3626.03	0.917915	-0.123568	0.22742	0.325333	-0.102524	6.22888	0.188244	0.258194	2.45269	0.152235	0.210043	78.0437	79.4125	75.4397	76.2928	73.602	67.0441	CDS	355858	357096	-	Hypothetical protein
BMF77_00341	4745.59	3274.56	6216.63	1.89846	0.924833	1.25424e-16	1.88451e-15	0.945916	6.55865	1.87453e-23	3.37982e-22	123.632	1.6502e-06	2.51103e-05	61.5968	68.3979	63.0594	129.972	132.002	110.013	CDS	357151	357840	-	Demethylmenaquinone methyltransferase
BMF77_00342	23934.5	25137.3	22731.6	0.904297	-0.145132	0.0695424	0.120755	-0.123738	8.88794	0.213561	0.288981	1.7306	0.221299	0.289055	481.52	506.804	493.674	476.28	484.914	399.035	CDS	358043	359128	+	Hypothetical protein
BMF77_00343	4902.87	3925.91	5879.83	1.4977	0.58275	3.79053e-09	2.49465e-08	0.60415	6.60407	1.64567e-13	1.27028e-12	73.1103	1.41505e-05	0.000105478	82.3136	74.3202	74.8291	120.501	121.185	110.107	CDS	359559	360626	+	Serine/threonine-protein kinase D
BMF77_00345	3527.04	2631.97	4422.1	1.68015	0.748591	2.97408e-12	2.85919e-11	0.769472	6.12998	5.24735e-24	9.98877e-23	150.156	7.30742e-07	1.46222e-05	52.0555	50.9003	52.2162	94.1071	87.1015	83.3331	CDS	360797	362041	+	Serine/threonine-protein kinase PknA
BMF77_00346	1205.11	1159.61	1250.62	1.07848	0.108998	0.47663	0.586339	0.129737	4.57963	0.177378	0.245514	3.36525	0.100249	0.145634	22.4827	21.6702	24.2131	25.3764	25.4168	24.0279	CDS	362225	362443	+	Hypothetical protein
BMF77_00347	40068.4	42133.3	38003.6	0.901983	-0.148827	0.0679615	0.118425	-0.12743	9.63125	0.203319	0.27669	1.76692	0.216915	0.284263	804.264	866.359	813.393	794.575	808.556	670.924	CDS	362531	363274	-	Hypothetical protein
BMF77_00348	14981	17601.8	12360.2	0.702212	-0.510021	3.76729e-06	1.61147e-05	-0.488482	8.21066	1.10655e-05	3.47834e-05	21.5581	0.00125957	0.0034868	353.74	368.146	315.866	251.964	272.224	215.502	CDS	363363	364085	-	Hypothetical protein
BMF77_00349	2162.6	2163.04	2162.16	0.999595	-0.000584957	0.932034	0.954202	0.0208827	5.42115	0.82964	0.869875	0.0683602	0.799705	0.839594	44.2801	43.8115	39.4358	41.0821	40.7907	47.4473	CDS	364255	366534	+	ATP-dependent DNA helicase PcrA
BMF77_00350	1743.18	1876.69	1609.67	0.857717	-0.221427	0.111202	0.179199	-0.19974	5.10899	0.0848445	0.12838	3.82106	0.0827848	0.122938	39.6676	36.0272	34.9511	29.9936	28.9765	37.2901	CDS	366739	368406	-	DNA mismatch repair protein MutL
BMF77_00351	3377.29	4656.27	2098.32	0.450644	-1.14994	6.12605e-27	2.45969e-25	-1.12977	6.05855	1.34974e-23	2.46147e-22	117.071	2.07043e-06	2.8998e-05	86.2671	93.4555	94.7892	48.6441	41.0314	35.8546	CDS	368585	368920	+	Thiosulfate sulfurtransferase GlpE
BMF77_00352	4900.15	4760.96	5039.34	1.05847	0.0819824	0.431378	0.540269	0.103232	6.60111	0.238751	0.316876	1.78031	0.215329	0.282494	95.0705	91.8627	93.7575	105.268	106.585	89.6834	CDS	369150	370160	-	Aminodeoxyfutalosine deaminase
BMF77_00353	31710.6	45024	18397.2	0.408608	-1.29121	3.96389e-12	3.78033e-11	-1.26973	9.28966	8.37322e-23	1.45481e-21	102.129	3.64143e-06	4.04002e-05	736.051	924.729	993.518	370.866	397.692	332.334	CDS	370386	370844	+	Secreted effector protein PipB
BMF77_00354	40332.4	44067.7	36597	0.830473	-0.267996	0.00177203	0.00465976	-0.246953	9.64011	0.0148105	0.0270506	6.47015	0.0318524	0.0538538	836.13	870.262	891.654	814.317	718.033	657.007	CDS	370942	372213	-	S-adenosylmethionine synthase
BMF77_00355	607.718	560.96	654.476	1.16671	0.222443	0.302112	0.411486	0.244085	3.59624	0.206235	0.280338	2.1805	0.174345	0.23625	11.1491	10.364	11.5591	10.1615	12.5364	16.4451	CDS	372644	374296	+	Hypothetical protein
BMF77_00356	2427.97	2174.42	2681.53	1.23321	0.302421	0.00943632	0.0209122	0.323453	5.58982	3.53443e-05	0.000103987	27.3091	0.000570047	0.00181337	42.2506	41.456	44.489	50.7346	53.8086	55.8727	CDS	374422	376968	+	Hypothetical protein
BMF77_00357	274.938	269.718	280.158	1.03871	0.0547905	0.763901	0.831466	0.076929	2.45635	0.783948	0.835535	0.116851	0.740429	0.791979	5.77223	5.182	4.9479	4.30817	4.96986	7.47361	CDS	376900	377082	-	Hypothetical protein
BMF77_00358	1647.9	1688.33	1607.46	0.952105	-0.0708069	0.534104	0.639586	-0.0502881	5.02942	0.612743	0.686767	0.395342	0.545343	0.616722	29.7046	35.1524	34.6774	31.1388	33.7572	31.2831	CDS	377427	377822	+	Hypothetical protein
BMF77_00359	69790.5	77937.6	61643.3	0.790931	-0.338376	1.78758e-05	6.80019e-05	-0.317162	10.431	0.00075401	0.00176948	12.2828	0.0068191	0.0143153	1531.33	1523.35	1540.25	1318.97	1259.7	1109.46	CDS	378787	379788	-	Phosphoribulokinase
BMF77_00360	62854.6	76210.9	49498.2	0.64949	-0.622621	5.05707e-15	6.46062e-14	-0.601405	10.279	1.6435e-09	8.23126e-09	39.1987	0.000156714	0.00064108	1482.22	1490.89	1520	1076.77	1009.36	875.364	CDS	380619	382010	+	Ferredoxin--NADP reductase
BMF77_00361	8214.38	9539.63	6889.13	0.722159	-0.469611	1.79908e-07	9.50883e-07	-0.44843	7.34384	4.13983e-07	1.55626e-06	32.0105	0.000326756	0.00115136	179.44	194.134	188.841	142.951	143.696	125.554	CDS	382091	383431	+	Homoserine dehydrogenase
BMF77_00362	18514.2	20155.6	16872.9	0.837129	-0.256478	0.00189472	0.00494159	-0.235302	8.51697	0.00437974	0.00889728	9.74409	0.0124954	0.0239126	380.545	395.066	412.676	336.492	346.48	326.514	CDS	383800	387387	-	Hypothetical protein
BMF77_00363	24915.1	28722.8	21107.4	0.734868	-0.444444	6.77939e-08	3.7841e-07	-0.422939	8.94476	3.05409e-05	9.08056e-05	19.3214	0.00179024	0.00465465	568.499	538.726	586.168	427.708	461.681	373.743	CDS	387764	388201	-	Hypothetical protein
BMF77_00364	4218.69	4149.9	4287.47	1.03315	0.0470505	0.676548	0.762933	0.0677637	6.38482	0.355082	0.442374	1.27179	0.288992	0.361846	78.0964	83.6074	82.9563	87.5994	82.2348	86.6253	CDS	388678	391005	+	ATP-dependent DNA helicase PcrA
BMF77_00365	12651.1	13141.9	12160.2	0.925302	-0.112004	0.174993	0.262331	-0.0908099	7.96824	0.323262	0.408501	1.16267	0.309342	0.383506	255.006	263.407	256.386	258.708	250.281	218.576	CDS	391599	394412	+	Hypothetical protein
BMF77_00366	453.354	440.864	465.845	1.05666	0.0795163	0.744565	0.818576	0.100099	3.17389	0.557575	0.638748	0.639086	0.444908	0.521149	8.14438	8.09828	9.74842	8.96172	9.57858	9.33031	CDS	394421	394648	+	Hypothetical protein
BMF77_00367	68816	82128.4	55503.6	0.675815	-0.5653	3.71128e-10	2.74497e-09	-0.543776	10.41	3.8476e-07	1.45442e-06	27.4695	0.000558651	0.00178664	1542.69	1705.87	1593.39	1145.95	1209	966.53	CDS	394739	395071	-	Hypothetical protein
BMF77_00368	461.796	398.095	525.497	1.32003	0.400569	0.0598784	0.10608	0.421091	3.20374	0.01142	0.0213226	11.9469	0.00735316	0.0151961	7.56452	8.03098	7.87453	10.2887	9.56139	11.5771	CDS	395505	396107	+	Extracellular esterase EstB
BMF77_00369	3999.03	4743.36	3254.7	0.686159	-0.543385	1.23115e-07	6.63932e-07	-0.522352	6.3051	8.63397e-11	5.01253e-10	58.0017	3.53342e-05	0.000204639	88.4284	91.8179	99.4002	61.2051	66.1043	67.4029	CDS	396295	396771	-	Hypothetical protein
BMF77_00370	2526.82	2975.61	2078.04	0.698356	-0.517965	7.4274e-06	3.03577e-05	-0.496755	5.64299	5.59713e-12	3.77124e-11	81.9254	8.95155e-06	7.73426e-05	57.7486	59.4023	58.28	39.9551	42.4587	41.9084	CDS	396784	397542	+	Hypothetical protein
BMF77_00371	15131.3	16067.3	14195.2	0.883488	-0.178718	0.0298426	0.0577513	-0.157569	8.22619	0.0666278	0.10346	4.04525	0.0756136	0.113617	305.348	316.192	325.719	295.391	289.731	264.166	CDS	397699	399147	-	Hypothetical protein
BMF77_00372	9303.26	8499.49	10107	1.18913	0.24991	0.00694437	0.0159094	0.271342	7.52651	0.00425356	0.00865566	9.87221	0.0120933	0.0232898	160.911	171.028	169.155	200.793	221.442	182.596	CDS	399513	401237	-	Chaperone protein DnaJ
BMF77_00373	13190	13303.5	13076.5	0.982942	-0.0248223	0.752067	0.823225	-0.00329711	8.02894	0.975877	0.982043	0.00109104	0.974381	0.979506	257.062	260.199	267.06	269.397	288.94	224.24	CDS	401297	401752	-	Ferredoxin-1
BMF77_00374	51465.6	57513.8	45417.3	0.789676	-0.340668	0.00348519	0.00863258	-0.319229	9.99164	0.00482783	0.00972896	8.43913	0.0177027	0.0324449	1001.73	1204.13	1184.82	805.682	986.904	925.074	CDS	401752	402138	-	Hypothetical protein
BMF77_00375	43555.3	56597.6	30513.1	0.539124	-0.89131	4.3353e-05	0.000155745	-0.868953	9.74926	0.000389544	0.000969902	12.6661	0.0062668	0.0133197	1119.97	1071.04	1145.79	710.63	766.235	350.277	CDS	402177	402386	-	Hypothetical protein
BMF77_00376	1472.45	1193.69	1751.21	1.46706	0.552928	5.8483e-05	0.000206375	0.573417	4.87103	4.16062e-11	2.49116e-10	81.2025	9.27801e-06	7.87395e-05	22.1928	23.7789	24.4026	34.7017	35.2705	34.7936	CDS	402792	403697	+	Hypothetical protein
BMF77_00377	5093.09	6183.54	4002.65	0.647307	-0.627478	3.99419e-05	0.000144797	-0.605547	6.65379	1.92864e-06	6.69698e-06	25.2486	0.0007452	0.00226211	129.229	105.995	129.34	68.3672	92.7936	78.4027	CDS	403803	404681	+	Hypothetical protein
BMF77_00378	210.247	174.156	246.339	1.41447	0.500258	0.169907	0.255771	0.52054	2.08296	0.0987148	0.146569	3.77591	0.0843322	0.124981	3.21558	3.74629	3.30562	4.01732	3.73169	6.97433	CDS	404817	405452	-	Hypothetical protein
BMF77_00379	609.536	486.863	732.21	1.50393	0.58874	0.00171899	0.00453775	0.609855	3.60355	2.49264e-05	7.50936e-05	31.7137	0.000337762	0.00118403	9.98938	8.861	9.85369	14.1061	13.5682	16.1174	CDS	405457	406749	-	Hypothetical protein
BMF77_00380	6066.04	5836.33	6295.74	1.07872	0.109314	0.300582	0.409635	0.130207	6.90885	0.171287	0.238534	2.29282	0.164739	0.2247	114.865	116.898	112.328	140.697	122.905	113.025	CDS	406947	408620	-	Riboflavin biosynthesis protein RibBA
BMF77_00381	362.116	308.988	415.243	1.34388	0.426406	0.0644384	0.112945	0.44807	2.85593	0.0233946	0.0407509	9.03105	0.0150615	0.028089	6.37844	5.92229	5.91643	7.1621	8.23724	9.43953	CDS	408792	409643	+	Modification methylase RsrI
BMF77_00382	257.794	257.247	258.342	1.00425	0.00612478	0.914039	0.943285	0.0289317	2.36406	0.94548	0.959334	0.00815297	0.930058	0.945091	5.64044	4.95767	4.56891	3.10843	4.29918	8.0353	CDS	409660	410490	-	Hypothetical protein
BMF77_00383	69.9852	74.3193	65.6511	0.883366	-0.178918	0.877415	0.917036	-0.153762	0.518507	0.809378	0.853124	0.0637593	0.8064	0.845322	1.34422	1.45814	1.57912	0.52716	0.567492	2.82406	CDS	410491	410751	-	Hypothetical protein
BMF77_00384	3284.5	3434.54	3134.45	0.912625	-0.131906	0.224171	0.321939	-0.110659	6.02315	0.120559	0.175512	3.82677	0.0825916	0.122706	69.0559	66.6482	66.7861	62.8956	64.6941	59.9449	CDS	410923	411981	+	N-acetyl-gamma-glutamyl-phosphate reductase
BMF77_00385	11412.2	14096.9	8727.51	0.619108	-0.691738	3.79494e-15	4.9006e-14	-0.670586	7.81726	6.90936e-15	6.15913e-14	74.88	1.28578e-05	9.87693e-05	279.703	278.639	272.766	183.343	177.986	160.831	CDS	412069	413358	-	Enolase
BMF77_00389	289.009	278.276	299.742	1.07714	0.107205	0.672816	0.759441	0.128172	2.52875	0.567495	0.648062	0.555125	0.475496	0.550626	5.56137	4.82307	6.0217	5.48973	5.57174	6.86511	CDS	414676	415011	-	Hypothetical protein
BMF77_00390	111.801	119.153	104.449	0.876593	-0.19002	0.688921	0.773235	-0.168017	1.16872	0.632534	0.704306	0.307941	0.592653	0.658534	2.42486	2.22086	2.3792	1.78144	1.49612	2.96448	CDS	414999	415418	-	Hypothetical protein
BMF77_00392	195.419	183.538	207.301	1.12947	0.17565	0.669359	0.756969	0.196843	1.97259	0.607677	0.682209	0.345219	0.571474	0.638981	3.66365	3.74629	3.41089	3.03571	2.73428	6.61547	CDS	415995	417494	-	Hypothetical protein
BMF77_00393	364.404	334.671	394.137	1.17768	0.235953	0.448417	0.556176	0.257792	2.86239	0.351643	0.439082	1.15024	0.31179	0.385983	7.3273	5.87742	6.52702	6.14414	6.25961	11.1558	CDS	417562	418743	-	Macrolide export ATP-binding/permease protein MacB
BMF77_00394	461.437	387.738	535.135	1.38015	0.464822	0.0739013	0.126969	0.485983	3.20372	0.025387	0.0439171	7.11391	0.0260434	0.0450717	7.69631	7.60475	7.55871	8.77994	9.25185	13.9643	CDS	418956	420521	-	Multidrug resistance protein MdtA
BMF77_00396	1039.05	969.916	1108.19	1.14256	0.192271	0.205124	0.298987	0.213564	4.36667	0.0318562	0.0537082	9.10392	0.0147711	0.0276554	19.847	17.9239	19.4126	22.1225	22.2526	21.9216	CDS	421709	422101	-	Hypothetical protein
BMF77_00397	844.022	774.752	913.292	1.17882	0.237343	0.156573	0.238783	0.25779	4.06813	0.0325503	0.0547239	7.92968	0.020449	0.0366075	14.312	15.6357	15.728	17.6326	16.956	20.0337	CDS	422492	422866	-	Hypothetical protein
BMF77_00398	4367.39	4798.6	3936.18	0.820276	-0.285818	0.00386028	0.00942484	-0.264793	6.43341	0.000741132	0.00174268	15.8516	0.00328902	0.0077528	91.0378	94.8463	97.021	80.5282	82.0112	72.973	CDS	423011	424096	+	Hypothetical protein
BMF77_00399	1929.55	1759.07	2100.03	1.19384	0.255604	0.272291	0.376885	0.277079	5.25817	0.0917803	0.137555	3.18407	0.108491	0.155994	35.8722	34.255	33.5826	35.3561	35.5285	54.6713	CDS	424113	428945	-	Protein TolB
BMF77_00400	1887.07	2435.85	1338.3	0.549418	-0.864023	7.19462e-12	6.62348e-11	-0.843199	5.21982	1.6438e-24	3.23214e-23	178.022	3.55652e-07	9.49163e-06	48.5763	47.8494	47.184	28.3394	25.4684	26.2435	CDS	429093	429554	+	Hypothetical protein
BMF77_00401	960.868	1032.88	888.854	0.860557	-0.216657	0.175844	0.263298	-0.195731	4.25095	0.092547	0.138487	4.62107	0.0604858	0.0936492	19.5307	21.4459	19.9179	17.0691	16.3369	19.7528	CDS	429687	430064	+	Hypothetical protein
BMF77_00402	161.353	131.745	190.96	1.44947	0.535521	0.110827	0.178776	0.556636	1.70604	0.0553589	0.0879045	5.58367	0.042766	0.0693134	2.74115	2.64708	2.3792	3.52652	3.147	4.74317	CDS	430374	430760	+	Hypothetical protein
BMF77_00403	298.86	292.626	305.094	1.04261	0.0601948	0.862067	0.906026	0.0820161	2.57665	0.85149	0.887139	0.0429255	0.840541	0.873245	6.29937	5.56336	5.39005	3.89008	3.45654	10.875	CDS	430930	431817	+	Hypothetical protein
BMF77_00404	308.991	190.782	427.2	2.23921	1.16299	6.97027e-06	2.86363e-05	1.18388	2.63891	6.61486e-09	3.08952e-08	63.0382	2.54917e-05	0.000161537	3.90087	3.4098	3.93727	8.47091	8.9767	8.11332	CDS	431869	432270	-	Antitoxin HigA
BMF77_00405	188.774	193.832	183.716	0.947809	-0.0773313	0.862602	0.906026	-0.0554893	1.91522	0.839079	0.877269	0.0695403	0.798027	0.838201	4.1908	3.679	3.55828	3.38109	3.26738	4.3375	CDS	432254	432553	-	mRNA interferase HigB
BMF77_00406	734.823	659.104	810.543	1.22976	0.298383	0.0975938	0.160573	0.318765	3.86939	0.0075695	0.0146603	14.3179	0.00443297	0.00989293	12.3088	13.3476	13.2014	16.8873	16.0618	15.5401	CDS	432571	433155	-	Hypothetical protein
BMF77_00407	2460.05	2547.82	2372.27	0.931099	-0.102994	0.384299	0.494319	-0.0811218	5.60686	0.450813	0.537796	0.709532	0.421715	0.498875	50.4213	49.8683	49.9212	41.7911	55.1671	45.0289	CDS	433322	433714	+	Lactoylglutathione lyase
BMF77_00408	3115.54	2349.54	3881.55	1.65205	0.724255	4.70991e-11	3.89342e-10	0.745038	5.95111	4.56374e-26	1.01895e-24	184.093	3.08418e-07	9.04062e-06	45.229	46.2118	47.0788	76.929	75.5281	79.7289	CDS	433808	436426	+	Chaperone protein ClpB 1
BMF77_00409	861.072	703.499	1018.65	1.44797	0.534032	0.00109096	0.00300094	0.555678	4.09897	6.18305e-07	2.28128e-06	47.7597	7.472e-05	0.000358446	14.7864	13.5943	13.0961	20.8501	20.4469	19.6436	CDS	436457	437086	+	Hypothetical protein
BMF77_00410	2397.68	2171.55	2623.8	1.20826	0.272931	0.0205263	0.0412946	0.29385	5.57151	3.44797e-05	0.000101694	31.491	0.000346323	0.00120344	42.277	42.7347	43.0152	52.9523	52.2265	51.7848	CDS	437252	437614	-	Hypothetical protein
BMF77_00411	2564.41	3091.98	2036.83	0.658745	-0.602208	1.40972e-07	7.53427e-07	-0.580696	5.66406	2.41003e-07	9.31645e-07	32.105	0.000323344	0.0011427	60.3844	63.4178	58.4905	39.7369	47.291	34.8873	CDS	437833	438087	-	Hypothetical protein
BMF77_00412	4001.03	4801.8	3200.25	0.666468	-0.585392	1.26806e-08	7.81778e-08	-0.564281	6.30563	2.75261e-13	2.07772e-12	75.3728	1.25238e-05	9.69835e-05	94.0952	95.1604	93.8417	65.895	66.6546	58.9308	CDS	438169	438744	-	Hypothetical protein
BMF77_00413	492.067	568.303	415.831	0.731707	-0.450662	0.0310136	0.059607	-0.429788	3.28572	0.0369642	0.061346	6.19205	0.0348572	0.0580305	10.3057	10.9024	12.2961	7.18028	7.11945	10.5629	CDS	438896	439510	+	Hypothetical protein
BMF77_00414	2472.03	2283.06	2661	1.16554	0.221003	0.0590147	0.104667	0.241874	5.61528	0.00108855	0.0024838	18.0344	0.00222156	0.00555449	43.1468	46.4585	44.9943	51.8071	53.0519	54.328	CDS	440007	442601	-	Photosystem I assembly protein Ycf3
BMF77_00415	3725.61	4211.22	3240	0.769374	-0.378243	0.000386703	0.00116572	-0.356688	6.20371	5.97404e-05	0.000169099	20.8024	0.00141401	0.00381833	89.2719	81.7006	77.3136	65.7132	68.8213	59.3364	CDS	442725	443159	-	Hypothetical protein
BMF77_00416	31979	40768.3	23189.7	0.568817	-0.813964	2.00849e-23	5.71223e-22	-0.792826	9.30335	6.75442e-18	7.72073e-17	82.9819	8.49933e-06	7.46521e-05	776.246	800.227	827.058	495.294	467.511	424.576	CDS	443411	445378	+	Chaperone protein HtpG
BMF77_00417	12882.3	14137.9	11626.8	0.822383	-0.282118	0.000974104	0.00270912	-0.260631	7.99382	0.00646192	0.0126745	8.71495	0.0164062	0.0303128	263.73	285.347	284.431	215.79	256.317	223.662	CDS	445540	445776	+	50S ribosomal protein L28
BMF77_00418	4122.38	3254.94	4989.83	1.533	0.616359	8.38676e-08	4.63259e-07	0.637145	6.35415	4.6118e-12	3.13445e-11	60.5695	2.98262e-05	0.000180395	63.5999	65.3246	62.9752	111.34	97.2132	89.9486	CDS	445890	446786	-	Alkaline phosphatase
BMF77_00419	302.168	270.884	333.451	1.23097	0.299801	0.647391	0.738418	0.321767	2.59695	0.506375	0.589681	0.497273	0.498786	0.572197	5.93037	4.75578	5.28478	3.41745	3.74889	12.7473	CDS	446974	447783	+	Hypothetical protein
BMF77_00420	1871.69	2097.9	1645.48	0.784345	-0.350439	0.00586568	0.0136914	-0.328754	5.21114	0.000294189	0.000748077	20.0529	0.0015908	0.00421099	42.4615	42.0841	39.1411	31.3206	35.752	31.3923	CDS	447965	448657	+	Hypothetical protein
BMF77_00421	273.888	241.193	306.583	1.27111	0.34609	0.519601	0.627408	0.366915	2.45827	0.348105	0.435176	1.05581	0.331358	0.405896	4.32258	5.15957	4.73735	3.58105	4.48835	10.2509	CDS	448782	449468	+	Transcriptional regulatory protein TcrA
BMF77_00422	355.8	302.133	409.467	1.35525	0.438563	0.28669	0.394075	0.459821	2.83109	0.133115	0.191804	2.83166	0.127186	0.179579	6.35209	5.94472	5.51638	6.58041	5.62333	12.2636	CDS	449580	450896	+	Alkaline phosphatase synthesis sensor protein PhoR
BMF77_00423	565.779	549.702	581.857	1.0585	0.0820164	0.733168	0.810147	0.102654	3.4919	0.639017	0.709887	0.293107	0.601558	0.666887	10.4638	10.364	11.5802	10.1251	9.13147	15.5245	CDS	450856	452157	-	Hypothetical protein
BMF77_00424	746.132	591.558	900.706	1.5226	0.606537	0.0244335	0.0483408	0.62767	3.89391	0.000780399	0.00182692	14.3359	0.00441692	0.00986171	11.7817	11.9567	11.138	15.9057	14.5828	23.357	CDS	452255	453442	-	Cysteine synthase
BMF77_00425	751.397	652.825	849.968	1.30198	0.380711	0.0297766	0.0576937	0.401276	3.90211	0.000559361	0.00134573	24.5667	0.00081732	0.00244906	12.546	12.7195	13.2225	17.2145	16.1821	17.4436	CDS	453802	454470	-	Putative N-acetylmannosamine-6-phosphate 2-epimerase
BMF77_00426	597.39	677.718	517.062	0.762945	-0.390348	0.0409022	0.0762805	-0.369552	3.56423	0.0164433	0.0298389	9.58753	0.0130094	0.0247843	13.8112	13.9757	12.1697	11.7429	9.69896	9.48634	CDS	454506	454931	-	Hypothetical protein
BMF77_00427	1824.78	1945.49	1704.06	0.875902	-0.191159	0.120208	0.191621	-0.169997	5.17559	0.0934832	0.139539	3.96021	0.0782374	0.117038	37.111	40.11	37.4777	33.9018	37.7468	30.3313	CDS	454928	455203	-	Hypothetical protein
BMF77_00428	7785.77	6499.09	9072.45	1.39596	0.481253	2.01729e-07	1.05571e-06	0.502313	7.27041	8.93607e-11	5.16907e-10	57.3653	3.68874e-05	0.000210069	128.439	127.912	126.814	187.76	181.529	173.469	CDS	455365	459138	+	Aerobic cobaltochelatase subunit CobN
BMF77_00429	8033.32	8175.76	7890.88	0.965155	-0.0511672	0.545264	0.650829	-0.0299895	7.31342	0.717376	0.778828	0.171082	0.688967	0.74629	159.672	161.293	161.049	163.42	162.991	145.712	CDS	459158	460195	+	Spore cortex-lytic enzyme
BMF77_00430	15546.3	18387.6	12705	0.690951	-0.533345	5.17996e-10	3.78438e-09	-0.51183	8.264	1.85651e-06	6.46532e-06	25.5475	0.000716053	0.00219455	359.697	360.228	364.145	264.362	279.309	216.657	CDS	460464	460919	-	Ferric uptake regulation protein
BMF77_00431	20431.4	17797	23065.8	1.29605	0.374121	1.09333e-05	4.33521e-05	0.395531	8.66169	1.22986e-05	3.84825e-05	22.0411	0.00117163	0.00328138	343.145	355.831	350.269	460.883	496.384	422.969	CDS	461079	462314	-	RNA polymerase sigma factor SigA2
BMF77_00432	3048.65	2075.35	4021.95	1.93796	0.954541	1.10127e-17	1.8082e-16	0.975372	5.92092	4.25255e-30	1.26203e-28	179.962	3.39651e-07	9.49163e-06	40.3529	42.3982	39.6043	87.0359	79.7757	73.8	CDS	462761	463732	-	Glycerol-3-phosphate dehydrogenase [NAD(P)+]
BMF77_00433	5172.55	4545.83	5799.27	1.27574	0.351329	0.000737667	0.00211559	0.372123	6.68016	5.13667e-05	0.000146964	20.502	0.0014818	0.00396864	86.8734	91.4365	89.6939	128.5	113.911	104.521	CDS	463785	464654	-	Lipoyl synthase
BMF77_00434	165.014	177.054	152.975	0.864004	-0.21089	0.583166	0.683588	-0.188303	1.71919	0.485808	0.570597	0.764744	0.404889	0.483277	3.92722	3.52197	2.9898	2.7994	3.04382	3.30774	tRNA	464780	464853	+	tRNA-Pro(cgg)
BMF77_00435	960.347	691.138	1229.55	1.77903	0.83109	1.61343e-05	6.18697e-05	0.853495	4.25824	5.6423e-09	2.65605e-08	45.6306	8.88282e-05	0.00041206	14.8655	12.7868	13.0961	20.8137	23.6283	29.0987	CDS	465082	466605	+	Putative type I restriction enzymeP M protein
BMF77_00436	177.784	138.212	217.356	1.57262	0.653174	0.044402	0.0818256	0.67455	1.84521	0.0108612	0.0203962	10.5039	0.0103289	0.0203848	2.87294	2.93871	2.33709	4.16275	4.11002	4.72757	CDS	466656	466874	+	Hypothetical protein
BMF77_00437	56.4405	42.8043	70.0767	1.63714	0.71118	0.22446	0.322159	0.727985	0.249363	0.0802585	0.122048	3.46891	0.0958927	0.140201	0.65893	0.874883	0.98958	0.981608	1.10059	2.10634	CDS	466874	467113	+	Hypothetical protein
BMF77_00438	598.734	449.164	748.304	1.66599	0.736383	0.00370796	0.00909012	0.758988	3.57901	0.000158168	0.000420782	19.0333	0.00187714	0.00482463	10.3584	8.16558	7.95875	13.1972	12.7428	18.8011	CDS	467144	468181	+	Hypothetical protein
BMF77_00439	1969.75	1335.98	2603.53	1.94877	0.962564	1.58351e-14	1.91544e-13	0.983006	5.29178	3.4981e-27	8.15313e-26	177.797	3.57575e-07	9.49163e-06	26.2254	25.4838	27.0555	55.7517	47.3942	52.5649	CDS	468171	469427	+	Type-1 restriction enzyme EcoKI specificity protein
BMF77_00440	5961.41	5234.13	6688.68	1.2779	0.353772	0.000240925	0.000758827	0.374764	6.88486	1.62795e-07	6.46042e-07	40.6329	0.00013719	0.000578214	101.396	104.335	102.853	134.262	133.017	132.856	CDS	470152	472560	+	Type-1 restriction enzyme R protein
BMF77_00441	2931.93	2462.35	3401.52	1.38141	0.466142	0.000142628	0.000467725	0.487343	5.86251	1.49893e-06	5.27385e-06	28.9284	0.000466855	0.00154049	49.9733	46.0996	49.1	73.0753	72.1747	58.2911	CDS	472632	473264	-	Endonuclease YncB
BMF77_00442	15850.5	13476.7	18224.2	1.35228	0.435389	3.8032e-07	1.89486e-06	0.456675	8.29565	3.00099e-07	1.14894e-06	31.0178	0.000365407	0.00125877	272.903	261.702	259.944	377.501	380.1	332.818	CDS	473665	475542	-	Glutamine--fructose-6-phosphate aminotransferase [isomerizing]
BMF77_00443	63877.1	76624	51130.2	0.667287	-0.58362	1.51794e-08	9.26272e-08	-0.562306	10.3024	1.11009e-07	4.49113e-07	30.1242	0.0004051	0.00137665	1358.32	1581.5	1577.52	918.258	1082.72	1058.26	CDS	475834	476079	-	Photosystem I iron-sulfur center
BMF77_00444	10847.6	12657.2	9038.07	0.714066	-0.48587	3.18533e-08	1.86285e-07	-0.464397	7.745	3.78078e-06	1.26947e-05	25.0384	0.000766567	0.00232108	250.71	250.037	245.479	185.488	197.608	157.773	CDS	476441	478108	+	Glutathione import ATP-binding protein GsiA
BMF77_00445	1966.8	1625.71	2307.89	1.41962	0.5055	5.64674e-05	0.000199853	0.526182	5.28747	3.46274e-11	2.11302e-10	77.654	1.11097e-05	8.99699e-05	30.9961	31.8772	32.972	47.1535	46.6548	44.2644	CDS	478409	479128	+	Hypothetical protein
BMF77_00446	1196.95	1185.1	1208.79	1.01999	0.0285611	0.832529	0.884944	0.0500462	4.56935	0.630715	0.702952	0.392667	0.546677	0.618084	23.7742	21.6926	24.4026	22.268	25.4512	24.6052	CDS	479210	479701	+	Putative phosphinothricin acetyltransferase YwnH
BMF77_00447	2085.34	1993.39	2177.29	1.09226	0.12731	0.672532	0.759441	0.147937	5.36957	0.445293	0.532702	0.617878	0.45231	0.528783	39.0087	43.9012	34.6143	54.1339	46.1904	29.9725	tRNA	479785	479860	-	tRNA-Met(cat)
BMF77_00448	247844	223766	271922	1.21521	0.281202	0.0274966	0.0536241	0.302656	12.2617	0.00777184	0.0150036	7.48442	0.0232937	0.0409934	4466.44	4410.29	4315.83	5885.74	5815.89	4570.28	CDS	480006	482348	-	Murein hydrolase activator NlpD
BMF77_00449	789.044	636.494	941.594	1.47934	0.564958	0.000867114	0.00243854	0.586167	3.97408	1.20488e-06	4.27706e-06	43.5457	0.000105941	0.000468256	12.3615	13.0784	12.0855	17.3781	18.7272	20.2209	CDS	483115	483576	-	tRNA (cytidine(34)-2'-O)-methyltransferase
BMF77_00450	4914.56	5112.53	4716.6	0.922558	-0.116289	0.217008	0.313442	-0.095321	6.60436	0.20849	0.283082	2.25513	0.167882	0.228205	97.917	100.791	102.706	97.87	95.5967	88.716	CDS	483790	484929	-	Putative glutamate--cysteine ligase 2
BMF77_00451	144.369	182.42	106.319	0.582826	-0.778864	0.259914	0.36259	-0.753894	1.51996	0.210937	0.285754	1.72725	0.22171	0.289355	3.76908	3.70143	3.28456	0.927074	0.89423	4.52473	CDS	485163	485951	-	Hypothetical protein
BMF77_00452	10982.8	13625.8	8339.75	0.612054	-0.708269	8.44784e-16	1.16996e-14	-0.687022	7.76191	2.0999e-13	1.60021e-12	64.5374	2.32344e-05	0.000151245	266.972	269.868	266.492	176.308	174.255	148.442	CDS	486216	487136	-	NAD kinase
BMF77_00453	4885.58	6018.8	3752.37	0.623442	-0.681673	3.00987e-12	2.88778e-11	-0.660565	6.59347	7.12092e-12	4.69941e-11	57.6535	3.61737e-05	0.00020724	108.961	119.231	126.645	75.5475	81.3922	67.6058	CDS	487143	487448	-	NADH-quinone oxidoreductase subunit K
BMF77_00454	29532.7	34759.9	24305.4	0.699238	-0.516144	1.86011e-10	1.44279e-09	-0.494755	9.18972	5.13446e-07	1.91361e-06	27.9485	0.000526252	0.00170395	660.749	681.713	706.834	506.619	517.484	430.287	CDS	487553	488164	-	Hypothetical protein
BMF77_00455	39428.2	49528	29328.4	0.592157	-0.755948	9.65744e-21	2.1973e-19	-0.734656	9.60572	4.9183e-15	4.45069e-14	67.5772	1.93635e-05	0.000131606	943.114	996.559	980.295	615.177	610.794	528.848	CDS	488275	488850	-	NAD(P)H-quinone oxidoreductase subunit I
BMF77_00456	77736.1	106192	49279.9	0.464063	-1.10761	3.33586e-43	3.79494e-41	-1.08632	10.5839	1.0951e-24	2.18017e-23	112.238	2.46616e-06	3.1942e-05	2093.58	2102.37	2064.79	1074.95	1020.8	852.85	CDS	488935	490053	-	NADH-quinone oxidoreductase subunit H
BMF77_00457	497.197	669.669	324.725	0.484903	-1.04423	5.77173e-07	2.78559e-06	-1.02279	3.2928	4.02636e-08	1.707e-07	47.3185	7.74041e-05	0.000368363	14.7073	10.521	14.2542	6.78037	6.48317	6.163	CDS	490367	490597	+	Hypothetical protein
BMF77_00458	31644.1	41878.3	21409.9	0.511241	-0.967926	2.40197e-32	1.36626e-30	-0.946731	9.28765	7.67324e-21	1.13157e-19	96.5367	4.58891e-06	4.77687e-05	787.501	820.775	860.682	464.482	436.161	380.312	CDS	490539	491675	-	Citrate synthase
BMF77_00459	4068.86	5537.44	2600.29	0.469583	-1.09055	1.18161e-24	3.78909e-23	-1.06957	6.32769	6.64142e-22	1.07568e-20	107.605	2.9359e-06	3.51572e-05	108.618	116.135	101.716	56.8787	55.0468	43.6715	CDS	491763	492257	-	2%2C3-bisphosphoglycerate-dependent phosphoglycerate mutase
BMF77_00460	136.961	154.483	119.44	0.773157	-0.371167	0.355992	0.468799	-0.348609	1.45141	0.27112	0.352492	1.67166	0.228675	0.296985	3.32101	2.69195	3.09507	1.98139	1.96043	3.19852	CDS	492262	492387	-	Hypothetical protein
BMF77_00461	3749.36	3914.67	3584.04	0.915541	-0.127303	0.21789	0.314525	-0.106091	6.21406	0.26225	0.342733	1.57137	0.242019	0.312532	79.7569	77.7076	73.3342	77.1653	74.7026	62.5818	CDS	492384	493598	-	Hypothetical protein
BMF77_00462	2763.93	3320.84	2207.02	0.664597	-0.589447	1.79306e-07	9.48754e-07	-0.568469	5.77184	1.75632e-08	7.8354e-08	39.9356	0.000146285	0.000607783	69.952	62.9467	62.891	49.2258	43.8517	38.9595	CDS	493595	494005	-	Hypothetical protein
BMF77_00463	7579.59	6478.66	8680.53	1.33987	0.422088	6.22488e-06	2.57957e-05	0.4431	7.23145	3.89526e-07	1.46895e-06	32.5989	0.000306207	0.00109265	128.834	126.208	126.919	187.978	171.933	159.395	CDS	494200	495537	-	Hypothetical protein
BMF77_00464	15998.1	19102.6	12893.5	0.674963	-0.567119	2.64854e-11	2.26971e-10	-0.545633	8.30518	2.41494e-07	9.32789e-07	30.0447	0.000408885	0.00138852	384.473	374.899	366.861	268.997	281.132	221.462	CDS	496143	496640	-	Hypothetical protein
BMF77_00465	5348.86	4836.97	5860.75	1.21166	0.276981	0.00436179	0.0105202	0.298432	6.72835	0.000574715	0.00137644	15.2839	0.00366456	0.00844226	98.4442	96.5736	90.1571	118.302	125.313	107.08	CDS	497027	498214	+	Alanine racemase 1
BMF77_00467	886.677	851.028	922.327	1.08378	0.116072	0.492592	0.601945	0.136773	4.13792	0.196346	0.268117	3.44629	0.0968224	0.14143	16.2624	17.3406	16.5702	19.0141	18.2973	17.8649	CDS	498562	499062	+	Hypothetical protein
BMF77_00468	3962.81	3790.88	4134.74	1.09071	0.125264	0.246358	0.347432	0.146088	6.29502	0.0481547	0.0777307	5.7756	0.040049	0.0653756	73.1413	74.7464	75.6082	87.0904	81.7189	78.5431	CDS	499123	501747	+	Methyl-accepting chemotaxis protein III
BMF77_00469	5912.56	5600.16	6224.97	1.11157	0.152599	0.115883	0.185802	0.173606	6.87211	0.0206521	0.0365595	7.61475	0.0224129	0.0396625	110.542	111.065	108.559	129.7	123.369	119.328	CDS	501798	504707	+	Gliding motility regulatory protein
BMF77_00470	1346.23	1148.35	1544.12	1.34464	0.427219	0.00229184	0.00589366	0.448504	4.74114	9.72718e-07	3.49973e-06	44.0287	0.00010164	0.000452368	23.2998	21.9169	22.4866	31.4296	31.9515	29.0051	CDS	504777	505244	+	RNA pyrophosphohydrolase
BMF77_00471	1008.45	653.776	1363.12	2.085	1.06005	2.29086e-11	1.97576e-10	1.07937	4.32997	1.96575e-21	3.0396e-20	148.694	7.61491e-07	1.50347e-05	11.6499	13.1232	13.7699	28.3394	25.2448	27.9441	CDS	505339	506148	+	4%2C5:9%2C10-diseco-3-hydroxy-5%2C9%2C17-trioxoandrosta-1(10)%2C2-diene-4-oate hydrolase
BMF77_00472	1519.36	917.815	2120.91	2.31083	1.20841	5.1784e-07	2.51447e-06	1.22738	4.91925	3.99341e-17	4.32867e-16	84.8479	7.76699e-06	7.01411e-05	16.6578	18.7763	18.6757	49.6439	33.5336	43.6247	CDS	506239	507033	-	Phosphate-import permease protein PhnE
BMF77_00473	1353.84	1046.91	1660.76	1.58634	0.665703	0.000120237	0.00039923	0.686149	4.75023	9.29532e-08	3.78628e-07	37.2674	0.0001887	0.000744515	21.323	19.8083	20.5917	37.4102	27.188	34.7	CDS	507067	507843	-	Glutamine transport ATP-binding protein GlnQ
BMF77_00474	16338.2	12913.7	19762.8	1.53038	0.613886	0.000980199	0.0027229	0.634298	8.33953	3.98289e-07	1.50081e-06	27.8204	0.000534688	0.00172734	257.694	250.576	253.08	469.808	333.686	378.283	CDS	507942	508913	-	Hypothetical protein
BMF77_00475	2152.65	2271.5	2033.79	0.89535	-0.159476	0.163581	0.247222	-0.138812	5.4139	0.0928559	0.138812	4.53316	0.0625308	0.0964715	41.4862	45.9202	46.5103	40.4641	41.7881	39.4276	CDS	509405	509902	-	Pentapeptide repeat protein Rfr32
BMF77_00476	15099.5	14499.1	15699.9	1.08281	0.114786	0.336787	0.447613	0.135797	8.22424	0.204132	0.277718	1.81796	0.210952	0.277666	297.072	280.254	277.504	355.706	306.704	276.805	CDS	510051	511235	+	Aminomethyltransferase
BMF77_00477	5726.31	6807.82	4644.79	0.682273	-0.55158	9.80859e-09	6.13422e-08	-0.530303	6.82301	2.78875e-08	1.21023e-07	37.7004	0.00018088	0.000720204	136.03	137.536	127.803	97.9608	98.6061	81.3672	CDS	511312	511701	+	Glycine cleavage system H protein
BMF77_00478	254.287	169.117	339.457	2.00723	1.0052	0.00295681	0.00741999	1.02576	2.35997	0.00025629	0.000658008	19.2694	0.00180556	0.00467839	3.53187	3.36494	3.07402	6.5077	4.91827	8.86224	CDS	511821	512657	-	Putative methyltransferase
BMF77_00479	233.609	164.878	302.34	1.83372	0.874774	0.00303682	0.00760878	0.894706	2.23669	0.000121008	0.000327393	25.6772	0.000703842	0.00216407	3.08379	3.49953	3.13718	6.63494	5.88128	5.5701	CDS	512741	513298	-	Hypothetical protein
BMF77_00480	498.769	434.429	563.108	1.2962	0.37429	0.0697849	0.120984	0.395246	3.31338	0.0109259	0.0204962	12.4912	0.00651165	0.0137728	8.93509	7.91881	8.75884	11.8884	10.9371	10.8594	CDS	513430	513762	-	Hypothetical protein
BMF77_00481	676.153	607.155	745.151	1.22728	0.295467	0.123267	0.195477	0.315577	3.74987	0.0302749	0.0514232	7.51203	0.0231035	0.0407488	11.1755	11.7548	12.8645	16.1056	15.735	12.7473	CDS	513759	514118	-	Putative toxin HigB2
BMF77_00482	739.319	641.998	836.64	1.30318	0.382039	0.0792061	0.134011	0.403598	3.87875	0.01992	0.0353557	7.23484	0.0251036	0.0437436	13.1522	12.697	12.0013	14.7059	14.2217	21.0946	CDS	514177	515313	-	3-oxoacyl-[acyl-carrier-protein] synthase 2
BMF77_00483	12959.8	14236.1	11683.5	0.8207	-0.285073	0.000773876	0.00220619	-0.263959	8.0023	0.00512834	0.0102696	9.23487	0.0142664	0.0268494	277.91	276.755	284.641	253.418	236.283	209.308	CDS	515677	516456	-	Peptidyl-prolyl cis-trans isomerase A
BMF77_00484	9517.25	11923.5	7110.98	0.596383	-0.745689	9.30688e-17	1.41619e-15	-0.724444	7.55513	1.47319e-14	1.26827e-13	71.4253	1.55325e-05	0.000112863	238.111	232.584	232.278	150.677	148.597	126.209	CDS	516590	517159	-	Photosystem I assembly protein Ycf4
BMF77_00485	220792	278689	162895	0.584505	-0.774713	2.24326e-15	2.96086e-14	-0.753	12.0912	3.93902e-10	2.1123e-09	40.989	0.000132814	0.000565583	5573.07	5483.39	5374.18	2759.23	3772.78	3217.4	CDS	517627	518682	+	Photosystem II D2 protein
BMF77_00486	141487	172811	110162	0.637471	-0.649568	1.79668e-16	2.65775e-15	-0.628207	11.4495	2.37654e-10	1.30219e-09	42.9841	0.000111225	0.000488448	3348.13	3504.15	3336.02	2316.92	2320.24	1954.5	CDS	518666	520048	+	Photosystem II CP43 reaction center protein
BMF77_00487	599.213	864.373	334.053	0.386469	-1.37158	0.00014509	0.000475473	-1.34929	3.55923	1.67105e-09	8.35174e-09	45.8712	8.70791e-05	0.00040552	20.4268	11.4183	19.1179	6.43499	6.80991	6.74029	misc_RNA	519077	519263	-	IsrR
BMF77_00488	43514.6	55224.5	31804.8	0.575919	-0.796063	6.07794e-23	1.62237e-21	-0.775068	9.74775	5.77865e-14	4.76487e-13	61.1839	2.86679e-05	0.000174713	1077.35	1076.13	1102.35	715.083	617.604	569.929	CDS	520267	521265	+	Hypothetical protein
BMF77_00489	2005.87	2028.71	1983.03	0.977483	-0.0328572	0.755423	0.826141	-0.0120097	5.31275	0.887487	0.914709	0.0347402	0.856331	0.886225	39.0877	40.1549	40.3622	41.0458	40.8251	36.7752	CDS	521402	522028	+	Hypothetical protein
BMF77_00490	1949.78	1704.01	2195.56	1.28846	0.365652	0.00342514	0.00850147	0.386807	5.27419	2.89846e-06	9.88498e-06	36.8362	0.000196902	0.000768	33.6845	33.8064	32.972	44.6632	45.7777	40.9254	CDS	522041	522874	-	Hypothetical protein
BMF77_00491	3119.35	2652.37	3586.33	1.35212	0.435225	7.18036e-05	0.000249511	0.456549	5.95172	2.82638e-09	1.38223e-08	52.9137	5.04552e-05	0.000266971	52.2663	51.2816	52.8267	68.8034	76.749	69.0412	CDS	522878	523810	-	Hypothetical protein
BMF77_00492	3717.81	3613.19	3822.43	1.05791	0.081215	0.419565	0.529919	0.102098	6.20268	0.214314	0.289755	2.10313	0.181398	0.244422	70.0047	72.8396	70.176	73.6024	71.5728	83.4423	CDS	523800	526991	-	RNA polymerase-associated protein RapA
BMF77_00493	5415.88	5682.01	5149.75	0.906325	-0.1419	0.141745	0.220605	-0.120778	6.74433	0.0948064	0.141161	4.11691	0.0734884	0.110801	112.466	110.662	111.865	104.396	104.797	98.9045	CDS	527185	529080	+	Serine/threonine-protein kinase B
BMF77_00494	1216.36	1188.24	1244.49	1.04734	0.0667291	0.671335	0.758486	0.0879061	4.59294	0.410924	0.49818	1.07804	0.326592	0.400837	22.7726	23.1732	24.1079	23.7404	27.7383	22.9981	CDS	529248	529526	+	Hypothetical protein
BMF77_00495	1235.95	1274.69	1197.21	0.939217	-0.0904698	0.553883	0.658649	-0.0688496	4.61448	0.475887	0.561707	0.921885	0.362404	0.439595	26.3836	25.1249	23.6447	23.904	24.9009	22.8265	CDS	529489	529767	+	Hypothetical protein
BMF77_00496	4713.39	4533.69	4893.1	1.07928	0.110064	0.295725	0.404168	0.130959	6.54508	0.0874251	0.131855	4.13287	0.0730256	0.110207	86.4253	92.2217	88.6411	102.596	97.6087	92.523	CDS	529885	530565	+	Hypothetical protein
BMF77_00497	41253.8	42776.6	39731	0.928801	-0.106559	0.277429	0.382997	-0.0852304	9.67345	0.42812	0.516033	0.676843	0.432222	0.508784	855.212	856.892	809.877	864.833	830.946	681.55	CDS	531331	533487	+	Polyribonucleotide nucleotidyltransferase
BMF77_00498	67806.8	84104.8	51508.9	0.612437	-0.707366	9.61895e-08	5.26453e-07	-0.685591	10.3883	3.05832e-08	1.32002e-07	32.0458	0.000325475	0.00114802	1814.93	1622.93	1520.84	959.54	1199.21	924.294	CDS	534123	534293	+	Hypothetical protein
BMF77_00499	19363.4	15592.6	23134.3	1.48366	0.569164	1.46441e-10	1.15462e-09	0.590314	8.58484	1.87397e-10	1.04601e-09	46.7318	8.1159e-05	0.00038318	305.612	304.168	309.507	497.566	468.783	417.742	CDS	534426	535814	-	Argininosuccinate lyase
BMF77_00500	5239.31	4721.49	5757.13	1.21935	0.286109	0.00354008	0.00873682	0.307395	6.69848	0.000405422	0.00100524	16.1069	0.00313564	0.00744764	97.5744	87.6454	93.1469	120.138	119.414	104.911	CDS	536059	536271	-	Hypothetical protein
BMF77_00501	2279.66	2107.14	2452.18	1.16375	0.218778	0.0697757	0.120984	0.239845	5.49859	0.0033608	0.00701525	13.463	0.0052846	0.0114779	40.9064	42.6449	40.6781	49.9348	51.4011	45.3878	CDS	536802	537587	-	N5-carboxyaminoimidazole ribonucleotide mutase
BMF77_00502	2808.85	2709.2	2908.51	1.07357	0.102412	0.361306	0.473268	0.123376	5.79866	0.0963315	0.143253	4.43256	0.0649788	0.0998934	54.6121	50.8554	54.2585	60.1871	56.4569	57.3393	CDS	537646	539427	-	Putative ABC transporter-binding protein
BMF77_00503	1812.23	1664.67	1959.79	1.17728	0.235458	0.0692146	0.120301	0.255871	5.16791	0.0033795	0.00704504	14.0078	0.00472087	0.0104285	30.7589	34.3896	32.993	39.9005	36.9558	40.3638	CDS	539526	541307	-	Putative ABC transporter-binding protein
BMF77_00504	832.472	809.059	855.886	1.05788	0.0811739	0.676804	0.763041	0.101738	4.0475	0.447212	0.534729	0.892484	0.369809	0.447102	14.2593	15.8152	17.623	15.5785	18.882	16.7571	CDS	541363	541908	-	Hypothetical protein
BMF77_00505	1552.4	1508.81	1595.99	1.05778	0.0810424	0.598442	0.697064	0.101459	4.94424	0.288995	0.371588	1.78261	0.215058	0.282216	27.3588	31.3163	30.2769	32.902	32.8802	29.7072	CDS	541936	542418	-	2-C-methyl-D-erythritol 2%2C4-cyclodiphosphate synthase
BMF77_00506	2317.7	2094.4	2541	1.21324	0.278862	0.0188684	0.0384121	0.300152	5.52284	0.000196323	0.000515403	21.9353	0.00119023	0.00332763	41.2227	40.6933	41.5624	49.3712	54.4793	48.1962	CDS	542593	543288	-	tRNA (guanine-N(1)-)-methyltransferase
BMF77_00507	40535.3	44016.3	37054.4	0.841835	-0.248391	0.00415854	0.0101014	-0.227037	9.64758	0.0264169	0.0455338	5.35979	0.046233	0.0740771	883.836	885.651	825.584	786.959	781.609	648.644	CDS	543962	544825	+	Cyanophycinase
BMF77_00508	84974.8	99658.9	70290.7	0.705312	-0.503666	1.72861e-10	1.34735e-09	-0.482346	10.7144	7.33228e-07	2.68811e-06	26.3728	0.00064255	0.00200792	1926.66	1986.05	1962.8	1490.23	1467.24	1248.33	CDS	544999	547695	+	Cyanophycin synthetase
BMF77_00509	7594.43	7414.74	7774.13	1.04847	0.0682843	0.70163	0.784203	0.0897361	7.23314	0.448331	0.5359	0.645928	0.442563	0.519167	129.967	154.832	152.332	154.531	176.387	134.369	CDS	547821	548012	+	Hypothetical protein
BMF77_00510	40057	43285.2	36828.7	0.850838	-0.233044	0.00819716	0.0185182	-0.211685	9.63051	0.0421691	0.0688903	4.4777	0.0638657	0.0983404	844.959	872.685	834.3	791.176	775.779	636.755	CDS	548098	549198	+	Hypothetical protein
BMF77_00511	18892.2	20761.2	17023.2	0.819951	-0.286391	0.00396512	0.00966107	-0.265014	8.54611	0.0166585	0.0301265	6.33023	0.033322	0.0558837	398.416	407.539	418.045	369.448	362.198	287.009	CDS	549291	550325	+	Homogentisate phytyltransferase
BMF77_00512	276.437	259.669	293.205	1.12915	0.175236	0.54229	0.648089	0.195547	2.46653	0.365105	0.451468	1.47066	0.256529	0.327989	4.71794	4.80064	5.7901	5.72605	5.93287	5.88215	CDS	550411	550680	+	Hypothetical protein
BMF77_00513	2883.55	3340.05	2427.04	0.726648	-0.460672	1.97706e-05	7.47343e-05	-0.44006	5.83391	5.73254e-06	1.87974e-05	26.4839	0.000633377	0.00198705	59.3301	65.5938	71.9867	49.1531	51.5902	44.4828	CDS	551069	551320	-	Hypothetical protein
BMF77_00514	41505.1	44678.3	38332	0.857955	-0.221027	0.0046016	0.0110485	-0.199802	9.6817	0.025798	0.0445636	5.50519	0.0439431	0.0708367	810.669	914.948	908.393	765.763	790.414	737.22	CDS	551474	551905	-	Hypothetical protein
BMF77_00515	9015.14	11254.8	6775.53	0.602015	-0.732129	3.75498e-16	5.42033e-15	-0.710556	7.47712	5.95431e-12	3.97342e-11	55.5763	4.17248e-05	0.000230209	209.619	231.866	222.045	130.081	152.707	122.714	CDS	552082	552438	-	Iron-binding protein IscA
BMF77_00516	11183.6	8901.98	13465.2	1.51261	0.597043	3.02009e-10	2.27602e-09	0.618198	7.79323	4.66985e-11	2.78211e-10	51.8436	5.45871e-05	0.000283346	170.689	178.117	176.019	288.593	276.128	240.919	CDS	552738	554354	+	Hypothetical protein
BMF77_00517	905.65	621.305	1189.99	1.91531	0.93758	3.47902e-09	2.29914e-08	0.961826	4.17462	8.05009e-10	4.1808e-09	49.2361	6.6531e-05	0.000330786	15.0236	11.0819	10.5275	21.45	25.3652	24.3868	CDS	554726	554896	+	Hypothetical protein
BMF77_00518	8415.35	7170.64	9660.06	1.34717	0.429931	2.15011e-06	9.50344e-06	0.451442	7.38256	7.38505e-07	2.7025e-06	30.2388	0.000399727	0.00136221	147.969	136.168	138.625	189.141	210.024	178.899	CDS	555174	556613	+	15-cis-phytoene desaturase
BMF77_00519	3773.23	2997.22	4549.24	1.51782	0.602	1.30124e-08	8.012e-08	0.623237	6.22684	4.26987e-12	2.91449e-11	61.6517	2.7823e-05	0.000171312	58.882	55.5214	62.3015	90.5261	98.95	82.7558	CDS	556828	557280	+	Hypothetical protein
BMF77_00520	4232.85	4504.81	3960.88	0.879256	-0.185645	0.0646225	0.113226	-0.164587	6.38869	0.0187073	0.033402	8.57904	0.0170298	0.0313559	87.3478	88.924	89.3149	79.8193	80.8247	76.3276	CDS	557277	558221	-	Putative oxidoreductase
BMF77_00521	6165.11	4748.75	7581.48	1.59652	0.674932	2.0604e-11	1.78668e-10	0.696122	6.93478	2.54901e-14	2.15943e-13	72.6044	1.45491e-05	0.000107443	93.5681	94.3079	92.0941	161.82	157.453	134.353	CDS	558440	559918	+	Phytochrome-like protein cph2
BMF77_00522	910.781	619.704	1201.86	1.9394	0.955613	4.48483e-09	2.9314e-08	0.9768	4.1831	1.94275e-19	2.54314e-18	157.81	5.925e-07	1.28228e-05	12.177	12.6522	11.7065	23.904	25.2276	22.7797	CDS	559961	560311	+	Hypothetical protein
BMF77_00523	1334.83	1092.4	1577.26	1.44384	0.529911	0.000147917	0.000483742	0.551479	4.72936	1.88152e-07	7.39909e-07	41.5231	0.000126565	0.000544309	22.9571	21.8048	19.6442	33.8837	31.4872	28.9895	CDS	560308	560943	+	Putative phosphoribosyl transferase
BMF77_00524	8013.31	9697.05	6329.57	0.652732	-0.615438	1.10774e-09	7.77209e-09	-0.593891	7.30759	4.9752e-09	2.36062e-08	40.5692	0.000137992	0.000579882	185.95	207.123	178.63	116.866	140.136	121.778	CDS	561145	564027	-	Kojibiose phosphorylase
BMF77_00525	685.709	616.883	754.534	1.22314	0.290589	0.651742	0.741944	0.312821	3.77021	0.478826	0.564478	0.527294	0.486452	0.559895	12.5724	12.4278	11.3696	8.03464	8.4264	28.5994	CDS	564183	566594	-	Hypothetical protein
BMF77_00526	2326.21	2948.53	1703.9	0.57788	-0.791158	1.46785e-11	1.29398e-10	-0.770679	5.52217	2.16947e-13	1.6506e-12	68.2025	1.8668e-05	0.000128524	58.1176	56.8898	58.8274	38.5008	34.1699	29.2704	CDS	567967	568203	+	Hypothetical protein
BMF77_00527	4645.35	4795.34	4495.36	0.937443	-0.0931974	0.373266	0.485033	-0.0722606	6.52306	0.352455	0.439924	1.20934	0.300392	0.374159	95.1232	92.8049	94.7892	87.3813	85.2442	96.252	CDS	568604	572221	+	Pyruvate-flavodoxin oxidoreductase
BMF77_00528	2069.26	2075.49	2063.02	0.993991	-0.00869555	0.940095	0.959781	0.0121478	5.35763	0.878383	0.908816	0.0426319	0.841078	0.873245	40.0102	40.5587	41.794	40.7186	39.7761	42.907	CDS	572441	573460	+	NAD-dependent dihydropyrimidine dehydrogenase subunit PreA
BMF77_00529	1911.19	2095.48	1726.9	0.824106	-0.279098	0.0270575	0.0529188	-0.25804	5.24142	0.00122257	0.00276714	18.605	0.00201613	0.00512669	42.3297	40.8727	40.3412	35.4288	32.9318	34.9341	CDS	573763	574824	+	Pyrophosphate--fructose 6-phosphate 1-phosphotransferase
BMF77_00530	861.372	914.632	808.112	0.883539	-0.178635	0.257102	0.360138	-0.157848	4.09372	0.244993	0.324028	2.02461	0.18895	0.252988	18.1338	17.7669	18.023	17.7053	17.2655	13.387	CDS	574964	575167	-	Hypothetical protein
BMF77_00531	126.571	130.95	122.193	0.933123	-0.0998607	0.762702	0.831438	-0.0803361	1.34589	0.780762	0.832969	0.113078	0.74448	0.795421	2.21401	2.91628	2.58975	2.72669	2.49353	2.09074	CDS	575198	575371	-	Hypothetical protein
BMF77_00532	6190.19	6288.82	6091.55	0.968633	-0.0459783	0.610817	0.706826	-0.0248928	6.93746	0.76554	0.821043	0.117495	0.739745	0.791425	125.803	123.269	121.697	129.7	122.888	111.855	CDS	575404	578526	-	Blue-light-activated protein
BMF77_00533	5928.42	6169.38	5687.47	0.921886	-0.117339	0.20359	0.297296	-0.0964491	6.87478	0.214855	0.290321	2.12595	0.179279	0.241907	119.741	121.654	122.329	120.592	111.263	108.375	CDS	579123	580631	-	Pyruvate kinase
BMF77_00542	50994.8	56271.6	45718	0.812454	-0.299642	0.000574375	0.00168159	-0.277989	9.97867	0.00742992	0.0144075	7.7209	0.0217258	0.0385867	1079.41	1097.51	1140.63	885.683	1029.47	820.99	CDS	581688	585305	-	Phosphoenolpyruvate synthase
BMF77_00543	5203.73	7865.79	2541.67	0.32313	-1.62981	2.07903e-56	4.9668e-54	-1.608	6.68089	9.82141e-34	3.58219e-32	161.663	5.35078e-07	1.19474e-05	154.453	162.324	146.963	48.2442	61.5987	42.3141	CDS	585650	585898	+	Hypothetical protein
BMF77_00544	356.649	307.853	405.445	1.31701	0.397262	0.0941571	0.155752	0.418168	2.83342	0.0263668	0.0454803	9.31941	0.0139519	0.0263382	6.27302	5.51849	6.35858	8.01647	7.65255	8.58139	CDS	586003	586608	-	Hypothetical protein
BMF77_00545	18601.3	18960.5	18242.1	0.96211	-0.0557268	0.480351	0.589853	-0.0344422	8.52457	0.692527	0.756664	0.184014	0.678169	0.735928	372.928	369.38	375.535	374.647	381.75	335.096	CDS	586787	589705	-	Isoleucine--tRNA ligase
BMF77_00546	1220.95	1365.5	1076.39	0.788278	-0.343224	0.0200517	0.0404537	-0.321474	4.59533	0.00344909	0.00717134	12.9686	0.00586943	0.0125758	26.9898	26.2914	27.224	18.7233	22.2698	23.4038	CDS	589861	590121	+	Hypothetical protein
BMF77_00547	218.951	242.985	194.918	0.80218	-0.318001	0.262513	0.365575	-0.297307	2.12232	0.280242	0.362184	1.77239	0.216265	0.283488	4.66523	4.73334	4.92685	4.48995	4.36797	2.80846	CDS	590170	590367	+	Hypothetical protein
BMF77_00548	1831.06	1812.92	1849.2	1.02001	0.0285831	0.806001	0.864245	0.0500838	5.18167	0.573617	0.653367	0.511119	0.493029	0.566408	36.821	36.5656	33.4983	36.9921	38.985	34.6688	CDS	590409	591134	+	Hypothetical protein
BMF77_00549	588.072	654.593	521.551	0.796757	-0.327789	0.103418	0.169109	-0.305312	3.54228	0.0540898	0.0860897	6.05979	0.0364098	0.060175	14.6019	12.5176	11.4749	9.92515	11.4874	9.79839	CDS	591154	591402	+	Hypothetical protein
BMF77_00550	984.712	641.688	1327.74	2.06913	1.04903	3.09777e-11	2.61967e-10	1.07062	4.29558	1.04558e-23	1.91409e-22	186.677	2.90664e-07	8.9298e-06	13.2577	12.7419	11.8329	27.5214	26.7925	25.1201	CDS	591517	592299	+	Hypothetical protein
BMF77_00551	207.97	204.154	211.785	1.03738	0.0529431	0.881659	0.919664	0.0759052	2.05896	0.899546	0.922721	0.0208478	0.88842	0.910916	4.79701	3.72386	3.51617	2.01775	2.02922	8.597	CDS	592368	592910	-	REP-associated tyrosine transposase
BMF77_00552	330.818	307.376	354.26	1.15253	0.204806	0.475589	0.58551	0.225321	2.72469	0.38774	0.474545	1.04737	0.333195	0.407893	5.58773	5.92229	6.61124	5.63516	5.93287	9.61116	CDS	593107	593337	+	Hypothetical protein
BMF77_00553	101.165	96.1441	106.185	1.10444	0.143313	0.737247	0.812587	0.164417	1.03436	0.575173	0.65464	0.46198	0.514034	0.58659	1.89772	2.08626	1.68439	2.145	1.94323	2.26237	CDS	593330	593431	+	Hypothetical protein
BMF77_00554	1888.29	2660.89	1115.69	0.41929	-1.25398	4.94402e-23	1.33461e-21	-1.23278	5.2189	1.06375e-30	3.32195e-29	174.004	3.91839e-07	9.94281e-06	53.4788	53.4576	49.9422	22.8497	24.7289	19.1911	CDS	593657	593884	-	Hypothetical protein
BMF77_00555	6171.34	8332.26	4010.43	0.481314	-1.05495	3.08762e-28	1.35346e-26	-1.03403	6.92884	1.38889e-32	4.77418e-31	180.168	3.38011e-07	9.49163e-06	164.495	160.664	166.081	87.0359	79.5865	73.3007	CDS	594062	595423	-	NADH dehydrogenase-like protein
BMF77_00556	56.7142	62.9141	50.5143	0.802909	-0.316691	0.625097	0.719344	-0.292297	0.202118	0.441495	0.529351	0.669363	0.434687	0.511308	1.476	1.05435	1.17907	1.05432	0.653476	1.31061	CDS	595559	595693	-	Hypothetical protein
BMF77_00557	92.5885	106.118	79.059	0.74501	-0.424667	0.368391	0.480159	-0.401941	0.895805	0.24345	0.322427	1.73745	0.220463	0.288274	2.05586	1.88436	2.31604	1.21792	1.32415	2.18435	CDS	595690	595971	-	Hypothetical protein
BMF77_00558	1244.82	1484.09	1005.55	0.677555	-0.56159	0.000123022	0.00040791	-0.539177	4.62181	1.85708e-05	5.70254e-05	24.5487	0.000819342	0.00245289	30.4162	28.8263	28.2557	16.96	23.2672	19.9556	CDS	596203	596394	+	Hypothetical protein
BMF77_00559	3758.72	4329.42	3188.01	0.73636	-0.441517	2.36906e-05	8.87096e-05	-0.420118	6.21628	2.25141e-07	8.74573e-07	36.6046	0.000201491	0.000782067	84.0531	83.5626	87.6305	59.5145	69.2169	62.0357	CDS	596391	596903	+	Hypothetical protein
BMF77_00560	367.732	389.321	346.143	0.889095	-0.169591	0.591291	0.691263	-0.148643	2.87068	0.573878	0.653476	0.42336	0.531745	0.603343	7.38002	7.06636	8.50618	5.54427	5.52015	9.62676	CDS	597193	598191	-	Photosystem I assembly protein Ycf3
BMF77_00561	5812.45	6123.44	5501.46	0.898427	-0.154526	0.108739	0.17606	-0.133395	6.84619	0.0636855	0.0995385	5.072	0.0512237	0.0811495	119.952	119.388	121.676	107.013	111.744	110.372	CDS	598411	600798	+	Hypothetical protein
BMF77_00562	5384.41	6539.05	4229.78	0.64685	-0.628497	1.06018e-10	8.45663e-10	-0.607022	6.73396	2.20961e-10	1.21351e-09	49.1869	6.67856e-05	0.000331362	129.994	128.271	127.256	84.8	93.9114	74.4241	CDS	603043	603426	+	Hypothetical protein
BMF77_00563	1174.18	542.315	1806.05	3.33027	1.73564	8.81248e-31	4.73101e-29	1.75887	4.55253	2.72334e-51	2.82872e-49	337.779	2.27167e-08	2.80499e-06	11.8871	10.2967	9.79053	32.9384	37.9704	37.1496	CDS	604851	605447	+	Hypothetical protein
BMF77_00564	4287.31	3102.17	5472.44	1.76407	0.818905	1.1819e-15	1.59975e-14	0.840238	6.41179	8.62516e-29	2.35492e-27	180.541	3.35049e-07	9.49163e-06	61.1487	62.4756	59.2695	104.487	115.115	107.829	CDS	605469	608189	+	Toxin RTX-I translocation ATP-binding protein
BMF77_00565	1953.71	1327.31	2580.12	1.94388	0.958938	1.12231e-14	1.37497e-13	0.9807	5.2803	7.28089e-28	1.83095e-26	185.507	2.98544e-07	8.97133e-06	27.2797	26.067	24.9079	47.5353	52.3813	54.4372	CDS	608260	609798	+	Hemolysin secretion protein D%2C plasmid
BMF77_00566	401.355	326.75	475.961	1.45665	0.542656	0.0155625	0.0324989	0.564596	3.00452	0.00218113	0.00471558	16.9241	0.00270039	0.00656614	6.82652	6.07932	6.35858	8.52545	10.6276	9.33031	CDS	609939	610208	+	Hypothetical protein
BMF77_00567	587.346	432.909	741.782	1.71348	0.776931	5.54303e-05	0.000196473	0.798472	3.55255	3.21053e-08	1.37949e-07	57.3081	3.7031e-05	0.000210385	8.64516	8.43477	8.44302	13.488	16.2337	14.6664	CDS	610283	610534	+	Hypothetical protein
BMF77_00568	1685.28	1644.59	1725.96	1.04948	0.06967	0.682959	0.768168	0.0899279	5.06257	0.425909	0.513757	0.832889	0.385556	0.46321	29.6782	32.3482	34.9301	36.5558	36.9558	29.7696	CDS	610846	611259	+	Peptidyl-tRNA hydrolase ArfB
BMF77_00569	3728.34	2339.45	5117.22	2.18736	1.12919	2.34594e-26	8.62225e-25	1.15013	6.21156	3.16637e-57	4.58452e-55	394.454	1.15834e-08	2.21382e-06	46.2042	46.7277	44.9943	106.541	99.4143	100.153	CDS	611392	613386	-	UvrABC system protein B
BMF77_00570	2407.57	2802.76	2012.38	0.717999	-0.477947	2.99489e-05	0.000110755	-0.457133	5.57366	3.42861e-06	1.16019e-05	28.6217	0.000484518	0.00158672	49.9733	53.9287	61.3329	37.5011	42.5103	40.395	CDS	613636	614199	-	Hypothetical protein
BMF77_00571	312.871	322.407	303.335	0.940845	-0.0879713	0.735645	0.81159	-0.0667022	2.6399	0.754949	0.811872	0.174765	0.685843	0.743918	5.95673	6.46068	6.59018	5.14435	6.29401	6.70909	CDS	614506	614679	+	Hypothetical protein
BMF77_00572	1483.85	1579.95	1387.76	0.878358	-0.187119	0.419211	0.529611	-0.16548	4.87714	0.309497	0.39371	1.17406	0.307124	0.381251	31.5496	31.0696	30.5296	23.1769	23.8175	35.9794	CDS	614676	616745	+	Chromosome partition protein Smc
BMF77_00573	234.882	264.61	205.155	0.775312	-0.367151	0.229153	0.327126	-0.344817	2.22338	0.181169	0.24982	2.78441	0.130001	0.183121	5.53501	4.82307	5.24267	3.23567	4.05843	4.97721	CDS	616793	617113	+	Hypothetical protein
BMF77_00574	697.96	627.326	768.593	1.22519	0.293004	0.122614	0.194764	0.314291	3.79584	0.0599607	0.0942719	4.94141	0.0537108	0.0844456	11.8871	12.3381	12.7593	12.3792	14.9784	18.6138	CDS	617146	617706	+	Hypothetical protein
BMF77_00575	430.853	444.909	416.798	0.936817	-0.0941608	0.691222	0.774908	-0.0727634	3.09774	0.660862	0.729743	0.397509	0.544268	0.615651	9.19867	8.54694	8.48513	8.28913	8.20284	8.44097	CDS	617784	618293	+	Hypothetical protein
BMF77_00576	189.013	164.276	213.749	1.30115	0.379792	0.206299	0.300608	0.402134	1.92617	0.14216	0.202759	3.3323	0.101686	0.147319	3.8218	2.91628	2.94769	3.85372	3.92086	5.00841	CDS	618329	619267	+	Hypothetical protein
BMF77_00577	3425.97	3323.33	3528.6	1.06177	0.0864667	0.4034	0.513165	0.107599	6.08495	0.116211	0.169908	4.05562	0.0753012	0.113212	66.0512	65.3695	64.5122	68.9671	69.7672	72.3489	CDS	619278	620876	-	Hypothetical protein
BMF77_00578	3030.35	3142.83	2917.87	0.928423	-0.107145	0.329222	0.439392	-0.0864004	5.90694	0.260567	0.340932	1.90568	0.201213	0.267054	61.8077	62.6551	60.8276	61.3687	54.2213	58.9308	CDS	621057	622682	+	Hypothetical protein
BMF77_00579	2283.29	2092.19	2474.4	1.18268	0.242066	0.0392029	0.0733692	0.262722	5.50072	0.00828718	0.0159405	9.27845	0.0141032	0.0265924	40.2211	40.8055	42.3204	47.8988	44.2472	55.8259	CDS	622773	624881	+	Hypothetical protein
BMF77_00580	465.082	317.687	612.476	1.92792	0.947047	8.39347e-06	3.3929e-05	0.968005	3.21981	1.30734e-08	5.89848e-08	58.9795	3.31005e-05	0.000194054	6.43116	6.21391	6.08487	11.7066	11.1607	13.7614	CDS	624968	625363	+	Hypothetical protein
BMF77_00581	3924.33	2854.96	4993.71	1.74914	0.806643	1.28759e-13	1.41754e-12	0.828032	6.28438	9.25037e-20	1.24854e-18	105.888	3.13747e-06	3.70144e-05	55.7191	57.5404	55.0586	99.6877	109.956	89.1997	CDS	625379	626908	+	Hypothetical protein
BMF77_00582	2389.86	2362.6	2417.12	1.02308	0.032914	0.825926	0.880472	0.053846	5.5656	0.579893	0.658769	0.404732	0.540711	0.612498	46.1778	47.0867	46.026	51.8798	50.9539	41.7992	CDS	626893	627297	+	Hypothetical protein
BMF77_00583	826.55	815.721	837.38	1.02655	0.0378061	0.845181	0.893819	0.058898	4.03658	0.623762	0.696829	0.436912	0.5254	0.597847	15.3135	16.376	16.4018	15.7057	18.3489	16.055	CDS	627371	627508	+	Hypothetical protein
BMF77_00584	4902.68	5637.4	4167.96	0.739339	-0.435691	1.05044e-05	4.179e-05	-0.414498	6.59946	1.10126e-06	3.93555e-06	30.9274	0.000369199	0.00126909	114.522	107.431	110.412	87.5449	86.5856	75.251	CDS	627527	628042	+	Aminoglycoside N(6')-acetyltransferase type 1
BMF77_00585	4264.33	3850.31	4678.34	1.21505	0.281021	0.0069209	0.0158752	0.301949	6.40151	0.000182858	0.000482172	19.1591	0.00183857	0.00474335	74.7754	76.743	75.4818	99.9422	94.1349	85.8139	CDS	628085	628843	+	Hypothetical protein
BMF77_00586	7365.97	8175.35	6556.59	0.801995	-0.318334	0.000513108	0.0015171	-0.297383	7.18709	0.0010311	0.00236062	13.3665	0.00539287	0.0116593	163.467	158.466	160.059	144.042	128.614	119.578	CDS	629130	630413	+	Hypothetical protein
BMF77_00587	5183.62	5613.1	4754.14	0.846972	-0.239613	0.0148645	0.0311775	-0.218615	6.68061	0.00221105	0.00476949	14.0077	0.00472096	0.0104285	109.04	113.645	108.243	94.4707	93.4987	96.4236	CDS	630432	633530	-	Phytochrome-like protein cph2
BMF77_00588	799.738	587.551	1011.93	1.72228	0.784316	3.81659e-06	1.62818e-05	0.805156	3.99479	1.53182e-10	8.66159e-10	71.2372	1.56968e-05	0.000113198	11.8871	11.194	11.5591	20.6865	17.9534	21.8747	CDS	633606	634832	-	Putative signaling protein
BMF77_00589	2419.57	1784.22	3054.92	1.71218	0.775837	5.58495e-11	4.58503e-10	0.796436	5.58723	2.31548e-24	4.49729e-23	167.618	4.59136e-07	1.08602e-05	34.0008	35.3543	35.8354	64.0408	60.9108	57.8074	CDS	635020	636345	-	Hypothetical protein
BMF77_00590	1994.64	1635.47	2353.81	1.43922	0.52529	2.87925e-05	0.000106561	0.545989	5.30785	3.67752e-09	1.77308e-08	51.3004	5.68433e-05	0.000292985	31.4442	31.8996	33.0773	49.9711	48.7528	42.1112	CDS	636562	637488	-	Undecaprenyl-diphosphatase
BMF77_00591	15346.9	15095.9	15597.9	1.03325	0.0471887	0.745939	0.819259	0.0681462	8.24741	0.513735	0.596942	0.483005	0.504849	0.578042	281.838	305.424	302.727	350.652	304.227	278.224	CDS	637744	639723	+	Putative protein kinase UbiB
BMF77_00592	7897.47	6654.4	9140.53	1.37361	0.45797	1.12605e-05	4.45017e-05	0.479084	7.29087	7.70379e-07	2.81197e-06	29.5154	0.000435196	0.00145716	135.054	132.668	124.603	200.539	182.905	163.405	CDS	641192	644134	-	UvrABC system protein A
BMF77_00593	504.808	450.017	559.599	1.2435	0.314412	0.114463	0.183834	0.335591	3.33081	0.0698029	0.107726	5.11378	0.0504587	0.0801235	8.82967	8.47964	9.22205	9.43434	10.49	13.543	CDS	644339	645475	+	Hypothetical protein
BMF77_00594	562.88	455.014	670.746	1.47412	0.559857	0.00411359	0.00999732	0.5809	3.48964	0.000217105	0.000565609	23.4863	0.000950025	0.00276214	8.53974	9.42182	8.86411	11.6339	13.6542	14.838	CDS	645472	646599	+	Hypothetical protein
BMF77_00595	141.02	116.455	165.586	1.42189	0.507807	0.38048	0.491599	0.530775	1.51821	0.229164	0.306536	1.7546	0.218388	0.285958	2.55665	2.28816	2.02127	1.83597	2.44194	5.61691	CDS	646603	647547	+	Hypothetical protein
BMF77_00596	1935.76	1651.92	2219.6	1.34365	0.426155	0.000645858	0.00187822	0.447026	5.26384	1.8019e-06	6.29349e-06	33.7476	0.000270463	0.00098949	33.6845	31.8099	31.8982	49.0077	41.96	41.7992	CDS	647556	648452	-	2-hydroxy-6-oxo-6-(2'-aminophenyl)hexa-2%2C4-dienoic acid hydrolase
BMF77_00597	2940.22	3017.53	2862.92	0.948761	-0.0758836	0.470754	0.579856	-0.0553071	5.86361	0.469449	0.555892	0.804313	0.393481	0.471546	57.6169	59.6042	60.6802	59.9326	53.6538	57.6514	CDS	648710	650170	+	Endo-1%2C4-beta-xylanase A
BMF77_00598	893.258	608.047	1178.47	1.93812	0.95466	6.90866e-09	4.40715e-08	0.975587	4.15548	1.83785e-16	1.90483e-15	116.881	2.08447e-06	2.8998e-05	11.6762	11.6651	12.5066	22.268	26.0531	22.2024	CDS	650544	651272	+	Beta-phosphoglucomutase
BMF77_00599	296.109	261.417	330.802	1.26542	0.339618	0.233779	0.332934	0.35941	2.56866	0.169874	0.236704	2.6782	0.13663	0.191274	4.0063	5.02497	6.37964	5.96236	8.09966	5.74173	tRNA	651318	651390	+	tRNA-Ala(cgc)
BMF77_00600	595.03	375.48	814.579	2.16943	1.11732	9.71738e-09	6.09313e-08	1.13758	3.5745	4.79535e-15	4.34767e-14	111.961	2.49149e-06	3.21315e-05	6.7738	7.76178	7.60082	14.9786	17.2999	16.4607	CDS	651605	651817	+	Hypothetical protein
BMF77_00601	5418.55	5521.07	5316.03	0.962863	-0.0545968	0.58645	0.686274	-0.0335234	6.74537	0.63444	0.705917	0.343322	0.572514	0.639577	110.252	108.104	107.148	106.723	105.588	105.707	CDS	652000	654528	-	D-glycero-alpha-D-manno-heptose 1-phosphate guanylyltransferase
BMF77_00602	5505.53	7186.55	3824.52	0.532177	-0.910022	2.06919e-20	4.53513e-19	-0.888294	6.76488	1.76726e-19	2.31977e-18	98.507	4.22398e-06	4.54585e-05	148.075	138.075	137.552	71.4029	86.6372	70.8511	CDS	654859	655053	+	Hypothetical protein
BMF77_00603	2415.31	2607.82	2222.8	0.852358	-0.230469	0.0413111	0.0768231	-0.209383	5.57963	0.0227983	0.0398574	7.14081	0.0258306	0.0447981	48.6027	51.663	53.4795	42.6999	49.1139	41.2063	CDS	655197	655466	-	Hypothetical protein
BMF77_00604	35693.1	33567.2	37819	1.12666	0.172056	0.0761866	0.130333	0.193506	9.46571	0.0556424	0.0882374	4.0098	0.0766936	0.114944	676.01	645.574	657.439	786.759	814.644	661.703	CDS	655873	657189	+	Aliphatic amidase expression-regulating protein
BMF77_00605	2990.17	1924.24	4056.11	2.1079	1.07581	3.14688e-22	7.99777e-21	1.09762	5.89379	2.26435e-35	9.32677e-34	209.818	1.7658e-07	6.80404e-06	39.4831	37.3508	36.6145	72.9662	86.534	83.1927	CDS	657396	658556	+	High-affinity branched-chain amino acid transport system permease protein LivH
BMF77_00606	2723.03	1513.15	3932.91	2.59916	1.37804	3.00087e-33	1.77014e-31	1.39996	5.76036	1.3029e-50	1.32452e-48	300.096	3.79068e-08	3.23661e-06	31.3387	28.3328	29.54	70.2395	84.264	80.8211	CDS	658608	659783	+	Ribose transport system permease protein RbsC
BMF77_00607	1719.95	1209.92	2229.98	1.84309	0.882123	1.17121e-11	1.05387e-10	0.903238	5.09644	8.81053e-30	2.55131e-28	252.396	7.996e-08	4.65913e-06	24.1432	23.3975	23.792	44.7359	44.7975	43.8743	CDS	659758	660531	+	Lipopolysaccharide export system ATP-binding protein LptB
BMF77_00608	13594.4	14424.2	12764.6	0.884941	-0.176347	0.0308291	0.059371	-0.155201	8.07171	0.0857901	0.129717	3.51634	0.0939802	0.137699	268.079	283.956	298.348	266.452	261.528	235.723	CDS	660726	662315	+	Outer membrane protein alpha
BMF77_00609	1935.14	1773.58	2096.7	1.18219	0.241456	0.0499158	0.0906562	0.262795	5.26261	0.000979215	0.00225045	19.3057	0.00179483	0.00465949	35.3187	34.2102	35.0354	39.7915	43.1638	42.4857	CDS	662656	663354	+	High-affinity branched-chain amino acid transport ATP-binding protein LivF
BMF77_00610	7934.07	7277.4	8590.74	1.18047	0.23936	0.00982033	0.0216428	0.260517	7.29668	0.000981936	0.00225562	14.5667	0.00421743	0.0095141	143.594	143.526	141.931	176.362	175.785	161.829	CDS	663433	665868	-	Phenylalanine--tRNA ligase beta subunit
BMF77_00611	5259.66	5597.22	4922.1	0.879382	-0.185438	0.0502566	0.0910948	-0.164215	6.70203	0.0556108	0.0882166	4.74656	0.0577105	0.089935	108.723	107.992	113.275	100.669	104.986	88.872	CDS	666057	666752	+	Hypothetical protein
BMF77_00612	4754.5	4137.32	5371.68	1.29835	0.376675	0.000158255	0.000515083	0.397736	6.5588	2.12701e-08	9.41875e-08	47.5718	7.58488e-05	0.000362769	81.8391	78.8741	83.209	105.159	107.394	108.796	CDS	666913	670857	+	Hypothetical protein
BMF77_00613	11619.2	10170.6	13067.7	1.28484	0.361593	6.12253e-05	0.000215099	0.38282	7.84746	1.9557e-05	5.98614e-05	22.087	0.00116367	0.00326292	189.166	202.3	208.149	266.525	274.202	241.168	CDS	670960	671679	+	Hypothetical protein
BMF77_00614	688.921	472.914	904.927	1.91351	0.936223	2.83392e-07	1.44663e-06	0.95685	3.78221	5.9032e-14	4.85464e-13	108.09	2.88186e-06	3.4948e-05	9.43588	8.5918	9.85369	18.8323	17.7642	17.5372	CDS	671674	671991	-	Hypothetical protein
BMF77_00615	6720.03	7611.9	5828.15	0.765664	-0.385217	3.87442e-05	0.00014099	-0.364118	7.05447	5.93332e-06	1.94174e-05	27.4079	0.000562996	0.00179333	152.635	145.702	150.437	121.919	117.952	108.812	CDS	672053	673171	-	Magnesium-chelatase 38 kDa subunit
BMF77_00616	1296.1	1139.01	1453.2	1.27584	0.351448	0.0123747	0.026514	0.372555	4.68605	0.000120241	0.000325687	25.66	0.000705446	0.0021676	22.3246	21.9618	22.8656	27.1942	28.323	31.4079	CDS	673504	675006	+	Hypothetical protein
BMF77_00617	2308.98	1951.38	2666.58	1.36651	0.450495	0.00820253	0.0185216	0.471938	5.51801	0.000114723	0.000311093	17.7615	0.00232886	0.00578943	39.1141	39.5716	36.3618	46.3537	49.5094	63.6115	CDS	675240	680210	+	Protein TolB
BMF77_00618	1565.75	1947.67	1183.83	0.607817	-0.718292	4.52535e-08	2.59258e-07	-0.698179	4.95149	4.41875e-12	3.01181e-11	72.1589	1.49114e-05	0.000109743	35.714	37.4854	41.6255	25.4309	22.0978	23.279	CDS	680926	681390	+	Hypothetical protein
BMF77_00619	5885.36	5949.65	5821.06	0.978387	-0.0315235	0.728004	0.806492	-0.0104513	6.86468	0.903518	0.926596	0.0193483	0.892477	0.9139	119.266	118.737	112.77	124.937	116.783	106.534	CDS	681438	683318	+	Putative ABC transporter ATP-binding protein
BMF77_00620	4039.23	2976.65	5101.81	1.71394	0.777318	7.06827e-14	8.041e-13	0.798588	6.32563	3.40739e-22	5.65296e-21	127.762	1.43877e-06	2.30727e-05	60.4107	57.8993	57.1851	107.159	105.192	92.8975	CDS	683404	684312	-	Ribonuclease HI
BMF77_00621	445.063	270.136	619.99	2.29511	1.19856	6.0221e-08	3.39311e-07	1.21865	3.16021	3.22913e-12	2.24256e-11	88.5702	6.52362e-06	6.1479e-05	4.79701	5.67552	5.45322	11.3976	13.3275	12.3728	CDS	684346	684756	-	Hypothetical protein
BMF77_00622	18288.1	22680.9	13895.3	0.612644	-0.706879	4.22657e-17	6.57803e-16	-0.685554	8.49759	3.10403e-14	2.60651e-13	67.1105	1.99033e-05	0.00013413	424.826	466.335	446.006	279.94	293.927	257.567	CDS	685266	686117	+	Hypothetical protein
BMF77_00623	1540.89	1547.01	1534.78	0.992097	-0.0114473	0.918285	0.946004	0.00951036	4.93292	0.916137	0.936723	0.0209788	0.888072	0.910755	28.9666	31.8772	30.3612	29.3937	31.5044	30.9242	CDS	686458	686754	-	Putidaredoxin
BMF77_00624	4987.8	7092.1	2883.51	0.40658	-1.29839	3.76541e-38	3.04935e-36	-1.27677	6.62081	6.98648e-34	2.58771e-32	173.602	3.95706e-07	9.94281e-06	147.969	134.508	135.657	56.806	65.3132	50.4586	CDS	686888	687025	-	Photosystem II reaction center protein K
BMF77_00625	10641.9	10914.9	10369	0.949982	-0.074028	0.346976	0.458476	-0.052839	7.71895	0.566761	0.647533	0.397529	0.544258	0.615651	206.983	213.584	222.929	218.135	215.148	187.121	CDS	687230	688261	-	Queuine tRNA-ribosyltransferase
BMF77_00626	19748.7	19608.2	19889.1	1.01433	0.0205211	0.973681	0.985016	0.0417787	8.61121	0.762353	0.818545	0.0968252	0.762857	0.811608	308.933	424.745	422.277	421.582	416.522	351.962	CDS	688708	689160	-	Hypothetical protein
BMF77_00627	204.909	149.557	260.261	1.74022	0.799268	0.257861	0.360762	0.821028	2.05369	0.0710827	0.109524	3.79662	0.0836181	0.124077	3.00472	3.45467	2.35815	2.69033	3.74889	9.11188	CDS	689372	690148	+	Adenosylcobinamide-GDP ribazoletransferase
BMF77_00628	108.923	91.4178	126.427	1.38296	0.467762	0.300445	0.409565	0.484308	1.15419	0.141835	0.202355	2.76484	0.13119	0.18457	1.21243	1.8395	2.33709	2.29042	2.51072	2.76165	CDS	690197	690391	+	Hypothetical protein
BMF77_00629	1437.95	1561.85	1314.05	0.841346	-0.249229	0.162026	0.245453	-0.229773	4.83218	0.129756	0.1877	2.80115	0.128995	0.181917	24.4331	30.7106	36.9303	26.4489	28.3746	23.8095	CDS	690522	690761	+	Hypothetical protein
BMF77_00630	1455.98	1373.05	1538.9	1.12079	0.164514	0.259681	0.362371	0.185184	4.85247	0.0873103	0.131724	4.19883	0.0711509	0.107923	25.8037	27.1214	28.0241	31.8841	33.4649	26.7427	CDS	690751	691089	+	Hypothetical protein
BMF77_00631	61.6114	50.6046	72.6182	1.43501	0.521063	0.327874	0.438327	0.543378	0.358591	0.176377	0.244328	2.15765	0.176389	0.238563	1.02793	0.987048	0.968525	1.09068	1.049	2.19996	CDS	691141	691377	+	Hypothetical protein
BMF77_00632	480.782	511.581	449.983	0.879592	-0.185093	0.408555	0.518342	-0.163748	3.25498	0.398191	0.485222	1.08773	0.324547	0.398531	9.8576	10.3864	9.91686	7.65291	8.09966	11.1558	CDS	692444	692809	+	Hypothetical protein
BMF77_00633	2622.59	3968.24	1276.95	0.321793	-1.6358	7.94021e-30	3.95191e-28	-1.61517	5.69142	7.70692e-26	1.6738e-24	122.221	1.73103e-06	2.59275e-05	85.6082	72.6602	75.6924	29.012	28.237	19.1755	CDS	692921	693259	+	Hypothetical protein
BMF77_00634	839.1	638.548	1039.65	1.62815	0.703236	2.68481e-05	0.000100063	0.724128	4.06323	9.14578e-11	5.28399e-10	83.2532	8.38772e-06	7.39597e-05	12.8887	11.9567	12.8014	21.7772	20.2406	20.1741	CDS	693419	693874	+	Hypothetical protein
BMF77_00635	2677.4	2244.64	3110.17	1.3856	0.470507	4.82579e-05	0.000172072	0.490967	5.73157	6.95449e-10	3.62362e-09	57.0194	3.77668e-05	0.000213297	41.908	42.7571	47.6683	63.3319	61.5471	61.1775	CDS	693927	694607	+	Putative sugar epimerase YhfK
BMF77_00636	1995.56	1650.25	2340.88	1.4185	0.504361	4.34819e-05	0.00015609	0.525408	5.30824	8.77217e-12	5.74944e-11	85.699	7.45872e-06	6.81166e-05	33.1574	31.5855	32.5509	47.7716	45.7949	46.4643	CDS	694652	696490	-	Serine/threonine-protein kinase B
BMF77_00637	21262.5	19148.8	23376.2	1.22076	0.287785	0.00240833	0.00617659	0.309029	8.71878	0.00149623	0.00333442	11.4065	0.00832504	0.016948	375.458	379.744	373.746	503.147	482.575	412.937	CDS	696810	698453	-	Acetolactate synthase
BMF77_00638	26373.4	28100.8	24646	0.877057	-0.189258	0.0185482	0.0378246	-0.167906	9.02773	0.0813448	0.123543	3.40034	0.0987465	0.143845	550.497	557.054	549.175	517.762	520.82	436.153	CDS	698658	700025	-	Succinate-semialdehyde dehydrogenase [NADP(+)] 1
BMF77_00639	2907.2	1775.46	4038.95	2.27488	1.18579	2.0491e-25	7.0436e-24	1.20623	5.85373	1.25219e-43	8.19581e-42	264.192	6.56894e-08	4.18894e-06	32.4457	35.7805	36.446	82.6187	84.7971	74.2525	CDS	700239	701120	-	Ribosome biogenesis GTPase A
BMF77_00640	1104.19	904.836	1303.55	1.44065	0.526723	0.000586972	0.00171637	0.546865	4.45706	1.31823e-06	4.65864e-06	36.5201	0.000203195	0.000786764	15.8407	18.238	19.2652	24.2312	27.2052	26.5555	CDS	701219	701671	-	Hypothetical protein
BMF77_00641	2931.93	2546.44	3317.42	1.30276	0.381576	0.00118159	0.00322607	0.403124	5.86229	4.94426e-05	0.000141969	20.7929	0.00141609	0.00381833	49.8678	51.7303	48.5315	64.2226	75.2529	59.0712	CDS	702276	702728	+	Hypothetical protein
BMF77_00642	263.632	285.564	241.701	0.846399	-0.24059	0.376859	0.488324	-0.219644	2.39178	0.315656	0.400553	1.8011	0.212897	0.279611	5.27144	5.56336	6.00065	4.45359	4.7463	5.25805	CDS	702814	703149	-	Hypothetical protein
BMF77_00643	358.602	251.686	465.518	1.8496	0.88721	0.000182452	0.000588316	0.908563	2.84839	1.04406e-05	3.28842e-05	33.109	0.000289659	0.00104531	5.03423	5.02497	4.77946	7.78015	9.26904	10.797	CDS	703137	703553	-	Hypothetical protein
BMF77_00644	10831.5	15166.9	6496.1	0.428308	-1.22328	1.4802e-42	1.57164e-40	-1.20215	7.73996	3.17493e-44	2.23085e-42	242.416	9.51005e-08	5.04868e-06	302.502	294.522	297.169	136.353	132.209	120.093	CDS	704186	705352	+	Aspartate aminotransferase
BMF77_00645	9994.02	10337.8	9650.24	0.93349	-0.0992938	0.440091	0.548219	-0.0781864	7.6282	0.530242	0.614214	0.436607	0.525541	0.597865	204.901	203.108	201.474	224.316	195.217	157.851	CDS	705754	707493	+	Nuclease NucM
BMF77_00646	212.268	153.201	271.334	1.7711	0.824644	0.00569171	0.0133505	0.846151	2.1008	0.00134258	0.00301449	16.2899	0.00303108	0.0072289	3.26829	3.00601	2.75819	4.72626	4.88387	6.61547	CDS	707619	707897	+	Hypothetical protein
BMF77_00647	536.548	370.777	702.319	1.89418	0.921575	4.20452e-06	1.78096e-05	0.942565	3.42447	7.25576e-09	3.36256e-08	57.5116	3.65231e-05	0.000208243	7.35366	6.84204	7.66398	12.3973	13.7918	15.821	CDS	708431	709705	-	SPBc2 prophage-derived glycosyltransferase SunS
BMF77_00648	1183.36	1010.71	1356	1.34163	0.423992	0.0031139	0.00778555	0.445361	4.55544	9.49007e-05	0.000261196	23.0783	0.00100695	0.00290181	20.5059	19.2699	19.8127	25.1582	25.1244	30.815	CDS	709809	711686	-	UvrABC system protein C
BMF77_00649	1957.37	1458.14	2456.6	1.68475	0.752532	1.95222e-09	1.33826e-08	0.77312	5.28182	4.26737e-23	7.55167e-22	179.346	3.44634e-07	9.49163e-06	27.9123	28.5347	29.519	50.1347	48.0133	48.8047	CDS	711956	713584	-	Hypothetical protein
BMF77_00650	1352	1182.57	1521.43	1.28655	0.363504	0.00991876	0.0218496	0.384552	4.74693	2.73149e-05	8.19277e-05	32.157	0.000321485	0.00113698	23.2998	23.2181	23.2025	31.0661	31.6936	28.2718	CDS	714281	715036	-	Transcriptional regulatory protein PmpR
BMF77_00651	3791.73	3794.01	3789.45	0.998799	-0.001733	0.939716	0.959599	0.0192215	6.23087	0.814358	0.857665	0.0750923	0.790332	0.831764	74.1692	73.0191	76.4925	80.2374	77.7121	68.776	CDS	715155	715805	-	Hypothetical protein
BMF77_00652	4095.76	3889.61	4301.9	1.106	0.145347	0.180541	0.268898	0.166099	6.34269	0.0426895	0.0696383	5.56249	0.0430798	0.0697038	74.5645	76.743	78.0084	93.0346	84.9347	79.3857	CDS	715843	716868	-	Glucokinase
BMF77_00653	4162.35	3863.03	4461.67	1.15497	0.207853	0.0466861	0.0854534	0.228924	6.36634	0.00219455	0.00473841	13.6855	0.00504484	0.0110367	74.7227	77.4608	75.566	91.2714	92.1229	83.5516	CDS	717057	717704	-	phosphoglycerate mutase GpmB
BMF77_00654	1067	1176.17	957.829	0.81436	-0.296261	0.0648304	0.113507	-0.274436	4.40094	0.0247398	0.0429375	7.38204	0.0240159	0.0420441	25.0393	22.7245	21.5813	18.3415	17.2827	21.6563	CDS	717738	718904	-	Aspartate aminotransferase
BMF77_00655	3714.18	3867.5	3560.86	0.920713	-0.119176	0.270365	0.375197	-0.0982948	6.20027	0.19873	0.271063	2.37463	0.158178	0.216493	77.991	75.2175	74.8081	73.2752	65.8979	73.8	CDS	719401	720858	+	DNA-damage-inducible protein F
BMF77_00656	2932.9	3176.5	2689.29	0.846622	-0.24021	0.0309305	0.0594951	-0.218894	5.85938	0.00259537	0.00551267	14.5957	0.00419316	0.0094787	62.8883	62.9916	61.3961	52.407	56.3881	52.1125	CDS	720942	721916	-	Acetylpolyamine aminohydrolase
BMF77_00657	3688.47	3945.1	3431.84	0.869901	-0.201076	0.0564462	0.100785	-0.179977	6.19001	0.0148053	0.0270506	8.82516	0.0159211	0.0295193	80.0205	76.9	75.6713	71.7119	68.5978	65.0001	CDS	721945	722958	-	Multifunctional cyclase-dehydratase-3-O-methyl transferase TcmN
BMF77_00658	3496.67	3543.02	3450.32	0.973835	-0.0382508	0.678438	0.764163	-0.017586	6.1138	0.826185	0.867395	0.0699373	0.797466	0.837795	66.5256	66.8725	75.4818	68.7671	67.0845	70.539	CDS	722996	724426	-	Branched-chain-amino-acid aminotransferase
BMF77_00659	357.203	302.206	412.201	1.36397	0.447814	0.0661451	0.11547	0.468105	2.83628	0.0159255	0.0289765	10.3879	0.0106279	0.0208885	5.50866	6.70744	5.6006	8.83447	8.11686	7.70765	CDS	724507	724782	-	T-protein
BMF77_00660	1129.9	970.194	1289.6	1.32922	0.410581	0.0066541	0.0153369	0.430801	4.48878	3.57952e-05	0.000105157	29.4029	0.000441055	0.00147368	18.2655	19.9204	19.0126	27.8668	24.0066	25.2605	CDS	724852	725490	-	Bacilysin biosynthesis protein BacB
BMF77_00661	1042.06	979.88	1104.24	1.12692	0.172384	0.251069	0.353136	0.193441	4.37033	0.08894	0.134013	4.69401	0.0588527	0.0913871	20.2951	19.5166	17.9598	24.213	20.2062	21.6251	CDS	725546	726124	-	Hypothetical protein
BMF77_00662	1971.87	1944.2	1999.53	1.02846	0.0404789	0.71035	0.792263	0.0617295	5.28839	0.457904	0.545331	0.924965	0.361641	0.438782	38.9823	37.9116	37.7304	38.3554	38.5895	42.6573	CDS	726128	728317	-	Aminodeoxychorismate synthase component 1
BMF77_00663	1287.99	1268.21	1307.78	1.0312	0.0443274	0.88799	0.924159	0.0667309	4.67446	0.872627	0.904094	0.0292757	0.867981	0.895619	26.12	24.9005	23.7499	15.3058	15.1675	47.6345	CDS	728397	734402	-	Linear gramicidin synthase subunit D
BMF77_00664	11279.5	11441.5	11117.5	0.971682	-0.0414445	0.637557	0.72964	-0.0202998	7.80296	0.837354	0.876616	0.0497741	0.828506	0.863835	233.973	224.082	216.508	242.984	224.555	197.606	CDS	734383	737160	-	Linear gramicidin synthase subunit B
BMF77_00665	735.162	675.678	794.647	1.17607	0.233979	0.174472	0.261818	0.255141	3.86927	0.0337085	0.0563933	8.96637	0.0153253	0.028503	13.4685	13.8187	12.5487	15.8875	15.1675	16.4763	CDS	737491	738102	-	Hypothetical protein
BMF77_00666	835.784	772.423	899.145	1.16406	0.219163	0.187476	0.277497	0.240347	4.05404	0.0419759	0.0686618	7.45919	0.0234691	0.0412566	14.5755	15.9722	14.9911	16.342	18.7616	18.6918	CDS	738168	738422	+	Hypothetical protein
BMF77_00667	6834.1	8298.15	5370.05	0.647138	-0.627854	1.70725e-11	1.49127e-10	-0.606656	7.07781	2.88626e-13	2.17516e-12	69.6067	1.72145e-05	0.00012099	158.934	168.359	161.933	109.776	112.363	99.1697	CDS	738487	739296	-	Hypothetical protein
BMF77_00668	263.862	253.689	274.035	1.0802	0.111298	0.633273	0.725432	0.133189	2.39832	0.634557	0.705917	0.326793	0.581738	0.647913	5.4823	4.80064	4.67419	4.41724	4.52274	7.44241	CDS	739416	739865	-	Hypothetical protein
BMF77_00669	335.647	369.863	301.431	0.814978	-0.295166	0.229001	0.327105	-0.273912	2.73661	0.143005	0.203749	4.28687	0.0687426	0.10487	7.22188	7.42529	7.15867	5.94418	6.20802	5.88215	CDS	739911	740195	-	Hypothetical protein
BMF77_00670	2238.96	2640.85	1837.06	0.69563	-0.523607	4.31587e-05	0.000155163	-0.502729	5.46871	3.46874e-06	1.17094e-05	27.6081	0.000549029	0.00176651	45.2026	57.4282	53.0584	33.5201	38.7614	37.6333	CDS	740447	741514	-	Secreted effector protein PipB2
BMF77_00671	971.007	1213.05	728.963	0.600933	-0.734725	3.7494e-06	1.60619e-05	-0.713329	4.26175	4.16596e-10	2.229e-09	65.1653	2.23621e-05	0.000146767	25.8564	22.8816	22.7814	15.3967	14.8924	13.3246	CDS	741726	742259	-	Hypothetical protein
BMF77_00672	6697.41	7000.43	6394.39	0.913429	-0.130635	0.152327	0.23365	-0.109619	7.05067	0.2201	0.296487	1.88901	0.203015	0.269148	140.141	135.472	137.11	139.352	127.411	115.786	CDS	742393	743730	-	NADH dehydrogenase-like protein
BMF77_00673	20693	27323.4	14062.5	0.51467	-0.958279	4.95443e-30	2.51833e-28	-0.937229	8.67482	5.37539e-28	1.35892e-26	141.341	9.42504e-07	1.7254e-05	532.679	540.655	537.553	297.682	279.447	264.151	CDS	744027	745022	+	Ketol-acid reductoisomerase
BMF77_00674	884.882	897.085	872.679	0.972795	-0.0397922	0.828695	0.882277	-0.0189045	4.13374	0.884365	0.912043	0.034206	0.857426	0.887087	17.264	17.4752	18.1493	16.4874	15.6662	20.0337	CDS	745403	745888	+	Hypothetical protein
BMF77_00675	6371.4	6837.74	5905.06	0.863597	-0.211569	0.0220791	0.0442323	-0.190398	6.97844	0.0252446	0.0437183	6.46685	0.0318862	0.0538918	133.236	135.226	134.667	123.483	122.991	106.846	CDS	746235	747626	-	Putative amidase AmiB2
BMF77_00676	370.256	576.712	163.801	0.284026	-1.8159	4.82529e-14	5.60955e-13	-1.79493	2.85897	1.5405e-18	1.87768e-17	133.877	1.18329e-06	2.01201e-05	11.1491	12.1138	10.738	3.61741	3.42215	2.76165	tRNA	747811	747884	-	tRNA-His(gtg)
BMF77_00677	293.95	284.726	303.174	1.06479	0.090572	0.724719	0.803972	0.111235	2.55302	0.617288	0.691213	0.42745	0.529815	0.601724	5.42959	5.27173	6.08487	5.56245	5.46856	7.09915	CDS	748005	748385	+	Hypothetical protein
BMF77_00678	893.425	679.987	1106.86	1.62777	0.702897	1.62289e-05	6.21825e-05	0.723775	4.15345	6.58815e-12	4.35986e-11	97.4606	4.41316e-06	4.6858e-05	13.2577	13.8411	12.9909	22.1771	21.3927	22.6393	CDS	748369	749181	+	Sirohydrochlorin cobaltochelatase
BMF77_00679	824.795	548.769	1100.82	2.00598	1.00431	3.40854e-09	2.26509e-08	1.02487	4.04118	1.00578e-20	1.46068e-19	184.657	3.04435e-07	9.03473e-06	10.4111	11.0146	10.9275	21.6317	22.3042	21.9216	CDS	749174	749926	+	Uroporphyrinogen-III C-methyltransferase
BMF77_00680	7299.25	7906.19	6692.32	0.846466	-0.240476	0.00688759	0.015814	-0.219305	7.17445	0.0244576	0.0424786	6.11133	0.0357948	0.0593639	148.128	160.664	157.322	142.26	140.772	117.409	CDS	750148	750948	-	Hypothetical protein
BMF77_00681	167.898	175.361	160.434	0.914878	-0.128348	0.781624	0.845607	-0.108731	1.75222	0.785352	0.836472	0.0961862	0.763613	0.81169	2.71479	3.79116	3.83199	2.58127	1.99482	5.00841	CDS	751028	751453	-	Ribonuclease VapC26
BMF77_00682	238.738	281.24	196.236	0.697754	-0.51921	0.0865371	0.144622	-0.497462	2.24144	0.0694998	0.107327	4.79555	0.0566706	0.0884876	6.4048	5.60823	4.56891	4.09003	2.97504	4.66516	CDS	751440	751679	-	Hypothetical protein
BMF77_00683	262.348	271.831	252.866	0.930232	-0.104337	0.711119	0.792935	-0.0838211	2.38682	0.727685	0.788408	0.213165	0.655404	0.716923	5.16601	5.06984	5.7901	4.88986	4.31638	5.91336	CDS	751882	752814	-	Hypothetical protein
BMF77_00684	761.971	658.52	865.422	1.31419	0.394176	0.0231418	0.04611	0.415078	3.92232	0.000227035	0.000589872	29.5022	0.00043588	0.00145843	12.8096	13.213	12.8014	17.3781	17.2311	17.1628	CDS	753334	753693	-	Hypothetical protein
BMF77_00685	1801.17	1942.76	1659.59	0.854244	-0.22728	0.0738755	0.126969	-0.205996	5.15637	0.033021	0.0554178	6.67446	0.0298486	0.0509163	40.3265	36.2516	37.962	34.8107	34.7202	29.7696	CDS	753736	754053	-	Hypothetical protein
BMF77_00686	4003.05	3863.1	4143	1.07245	0.100917	0.281132	0.387438	0.122743	6.30964	0.176419	0.244328	2.34433	0.160567	0.219448	82.6035	72.4134	72.7447	76.5836	89.4402	81.8821	CDS	754306	755718	-	Serine/threonine-protein kinase PrkC
BMF77_00687	439.257	396.029	482.486	1.21831	0.284882	0.184577	0.274056	0.305933	3.13106	0.0874745	0.131888	5.14365	0.0499206	0.0793217	7.56452	7.76178	8.02192	8.41638	9.4754	10.9686	CDS	755831	756421	-	Hypothetical protein
BMF77_00688	111.701	126.867	96.5354	0.760921	-0.394182	0.374434	0.486	-0.370733	1.16274	0.291858	0.374463	1.41795	0.264611	0.336074	2.53029	2.42275	2.52659	1.29063	1.71967	2.76165	CDS	756658	756774	+	Hypothetical protein
BMF77_00689	1618.82	1773.67	1463.97	0.825389	-0.276854	0.0334977	0.0638421	-0.255569	5.00239	0.00920115	0.0175152	10.2598	0.0109703	0.0214821	34.3171	36.5432	33.7089	28.7757	32.0891	26.7427	CDS	756789	757181	-	Toxin Doc
BMF77_00690	1062.64	1202.5	922.785	0.767386	-0.381975	0.0115239	0.024874	-0.360498	4.3949	0.00353848	0.00734123	12.3543	0.00671168	0.0141271	23.7215	24.5192	22.6551	18.1234	21.0832	16.0238	CDS	757178	757402	-	Hypothetical protein
BMF77_00691	1340.73	1335.55	1345.9	1.00775	0.0111363	0.964866	0.977966	0.0317665	4.73244	0.734593	0.793374	0.209258	0.65834	0.719405	25.9882	24.8108	27.9399	27.7759	26.2422	26.4931	CDS	757790	758863	-	Response regulator MprA
BMF77_00692	3679.24	3074.68	4283.8	1.39325	0.478455	4.90182e-06	2.05087e-05	0.499806	6.18968	3.88364e-11	2.33998e-10	63.714	2.44423e-05	0.000156549	63.2309	60.5015	57.543	87.8357	87.1187	81.336	CDS	759057	759992	+	Ribosomal large subunit pseudouridine synthase D
BMF77_00693	630065	794891	465238	0.585285	-0.772789	7.68353e-10	5.46308e-09	-0.751226	13.604	1.39554e-10	7.93797e-10	44.0756	0.000101233	0.000451205	16721.6	16277.3	13866.5	8572.96	10449	8820.63	CDS	760610	761131	+	C-phycocyanin beta chain
BMF77_00694	976846	1.27847e+06	675219	0.528144	-0.920996	4.60034e-24	1.409e-22	-0.899653	14.236	6.83614e-20	9.38594e-19	93.6756	5.19033e-06	5.17733e-05	23069.4	25299.7	27003	13030.3	14231.6	13138.7	CDS	761214	761702	+	C-phycocyanin alpha chain
BMF77_00695	146978	168221	125735	0.747441	-0.419969	1.3785e-07	7.37569e-07	-0.398706	11.5052	2.58092e-06	8.86531e-06	24.117	0.0008696	0.00257432	3343.54	3281.42	3292.78	2413.23	2634.61	2475.14	CDS	762100	762960	+	Phycobilisome 32.1 kDa linker polypeptide%2C phycocyanin-associated%2C rod
BMF77_00696	44715	47720	41709.9	0.874054	-0.194206	0.0161619	0.0336184	-0.17285	9.78935	0.0434807	0.0707599	4.5436	0.0622834	0.0961208	933.019	946.22	934.164	804.301	888.659	802.781	CDS	763392	763631	+	Phycobilisome 8.9 kDa linker polypeptide%2C phycocyanin-associated%2C rod
BMF77_00697	99986.4	127362	72610.7	0.570112	-0.810683	3.06149e-19	5.8278e-18	-0.789546	10.948	1.73946e-12	1.24047e-11	52.5174	5.19391e-05	0.000273009	2495.76	2602.73	2410.34	1637.78	1449.24	1257.08	CDS	763648	764478	+	Phycocyanobilin lyase subunit alpha
BMF77_00698	62252	73456.9	51047.1	0.694926	-0.525069	5.13437e-11	4.22238e-10	-0.503622	10.2655	4.57907e-07	1.71598e-06	27.4225	0.000561961	0.00179148	1436.05	1506.93	1387.79	1047.18	1099.16	908.317	CDS	764564	765163	+	Phycocyanobilin lyase subunit beta
BMF77_00699	88907.7	106068	71747.1	0.676423	-0.564002	2.45437e-07	1.27467e-06	-0.542786	10.7795	1.20695e-06	4.28123e-06	24.8887	0.000782238	0.00236254	2178.63	2178.77	1896.14	1568.68	1468.19	1255.85	CDS	765201	766037	+	Phycobilisome rod-core linker polypeptide CpcG1
BMF77_00700	81824.7	98949.1	64700.3	0.653874	-0.612914	1.37145e-14	1.66737e-13	-0.591349	10.6596	3.51625e-09	1.70047e-08	37.4159	0.000185972	0.000736794	1853.41	2012.61	1967.58	1200.51	1436.94	1234.46	CDS	766207	766950	+	Phycobilisome rod-core linker polypeptide CpcG2
BMF77_00701	48049.6	66253.9	29845.2	0.450467	-1.15051	7.79875e-46	1.06464e-43	-1.12935	9.88963	4.6015e-24	8.82971e-23	109.32	2.75024e-06	3.37806e-05	1248.91	1337.94	1319.19	671.02	599.375	515.196	CDS	767091	767819	+	Phycobilisome rod-core linker polypeptide CpcG4
BMF77_00702	43097.8	54626.9	31568.6	0.577894	-0.791122	2.20632e-22	5.63731e-21	-0.769817	9.734	8.36821e-15	7.37699e-14	65.7117	2.16356e-05	0.000142981	1098.88	1079.56	1042.2	671.511	659.753	557.634	CDS	768070	768831	+	Phycobilisome rod-core linker polypeptide CpcG4
BMF77_00703	3648.04	3725.25	3570.84	0.958551	-0.0610732	0.571758	0.675034	-0.0398056	6.17484	0.62195	0.695555	0.336966	0.576024	0.642898	76.515	73.1088	70.0075	74.6386	73.2409	65.7647	CDS	769082	769420	-	Hypothetical protein
BMF77_00704	17645.7	21564.8	13726.6	0.636527	-0.651706	9.56968e-15	1.19073e-13	-0.630223	8.44627	6.49464e-10	3.39884e-09	43.1723	0.000109419	0.000481845	409.67	445.114	416.592	279.704	299.739	241.995	CDS	769557	770099	-	Peptide methionine sulfoxide reductase MsrB
BMF77_00705	1544.54	1553.75	1535.34	0.988156	-0.0171896	0.859638	0.904702	0.00284912	4.93619	0.981014	0.986382	0.000742575	0.978863	0.983391	27.5696	29.8582	34.1721	29.8482	27.5492	34.4192	CDS	770438	771211	+	Putative glutamine amidotransferase YafJ
BMF77_00706	3356.88	4325.27	2388.48	0.552214	-0.856701	3.12626e-15	4.0701e-14	-0.83509	6.05116	2.15545e-22	3.61359e-21	126.513	1.49904e-06	2.36383e-05	89.3246	85.0431	80.6403	46.3174	52.0029	44.6076	CDS	771803	772693	-	Sulfate-binding protein
BMF77_00707	2288.02	2557.53	2018.51	0.789242	-0.34146	0.00357307	0.00880914	-0.320794	5.50058	0.000304511	0.000771448	18.7169	0.00197864	0.00503809	50.6849	50.7881	49.3106	44.5359	38.7786	37.4305	CDS	773134	774291	+	Sulfate-binding protein
BMF77_00708	1794.03	1883.58	1704.48	0.904917	-0.144142	0.253652	0.356037	-0.123468	5.15097	0.165829	0.232015	3.07694	0.113776	0.162809	37.5854	36.0497	37.4146	36.6467	31.5044	33.7951	CDS	774440	775309	+	Sulfate transport system permease protein CysT
BMF77_00709	5039.3	5821.34	4257.26	0.731319	-0.451428	5.83332e-06	2.41941e-05	-0.430114	6.63911	5.04339e-05	0.000144468	19.3274	0.00178848	0.00465433	118.871	112.075	112.265	91.435	91.7102	71.6156	CDS	775296	776135	+	Sulfate transport system permease protein CysW
BMF77_00710	2354.44	2622.35	2086.53	0.795672	-0.329755	0.00541775	0.0127895	-0.308276	5.54209	0.000107165	0.000292424	23.7395	0.000916687	0.0026946	53.3206	51.2592	50.0264	40.973	44.2128	39.6616	CDS	776188	776454	+	Hypothetical protein
BMF77_00711	1736.05	1542.79	1929.31	1.25054	0.322546	0.0129613	0.0276346	0.343282	5.10667	2.80726e-05	8.39892e-05	32.0521	0.000325247	0.00114802	29.2565	30.3069	31.3929	37.6283	38.0908	39.6928	CDS	777063	778289	-	Hypothetical protein
BMF77_00712	3395.77	3348.83	3442.71	1.02803	0.0398865	0.78644	0.849065	0.0606696	6.07214	0.469042	0.555548	0.70899	0.421886	0.498953	61.465	65.347	70.6181	69.2215	72.3467	64.4229	CDS	778443	779222	+	Phosphate import ATP-binding protein PstB 3
BMF77_00713	3941.5	3692.35	4190.64	1.13495	0.18263	0.0822018	0.138512	0.203621	6.2875	0.0141103	0.0259504	8.11737	0.0193797	0.034984	74.0638	72.8396	70.7866	90.726	83.1978	76.7801	CDS	779260	779808	-	ADP-ribose pyrophosphatase
BMF77_00714	758.792	612.848	904.737	1.47628	0.561969	0.00119097	0.00324428	0.582594	3.91776	1.67859e-06	5.88e-06	43.5177	0.000106196	0.000468952	11.7817	12.1586	12.1908	17.7598	16.8012	19.55	CDS	779908	780396	-	2-amino-4-hydroxy-6-hydroxymethyldihydropteridine pyrophosphokinase
BMF77_00715	12206.3	9057.99	15354.7	1.69516	0.761419	3.55914e-09	2.34884e-08	0.7825	7.92	3.02485e-14	2.54898e-13	66.7757	2.03019e-05	0.000135895	177.727	178.386	177.914	342.363	307.203	269.066	CDS	780660	783035	+	Penicillin-binding protein 1A
BMF77_00716	14695.6	16211.5	13179.8	0.81299	-0.29869	0.00160079	0.00426342	-0.277006	8.18382	0.00898858	0.0171652	7.71988	0.0217323	0.0385867	323.139	312.266	320.371	256.091	299.86	232.868	CDS	783149	783343	+	Hypothetical protein
BMF77_00717	4278.98	4644.4	3913.56	0.842639	-0.247013	0.0142012	0.0299178	-0.226016	6.404	0.0017923	0.00393729	14.595	0.0041938	0.0094787	91.2223	91.6384	90.9572	81.328	78.5031	74.2993	CDS	783404	784753	-	Ribosomal RNA small subunit methyltransferase B
BMF77_00718	1212.04	1210.98	1213.1	1.00175	0.00251892	0.979842	0.988949	0.0229395	4.58668	0.87033	0.90283	0.0341377	0.857567	0.887087	24.6703	23.734	22.992	29.2846	23.078	20.2053	CDS	785497	786255	+	Foldase protein PrsA
BMF77_00719	3443.29	3678.8	3207.78	0.871965	-0.197658	0.218377	0.315053	-0.177482	6.09062	0.184358	0.253559	1.97219	0.194227	0.259292	72.6932	72.5256	71.6709	79.5648	57.4027	54.8897	CDS	786288	788891	+	Toxin RTX-I translocation ATP-binding protein
BMF77_00720	1165.88	1335.1	996.653	0.7465	-0.421786	0.00544765	0.0128474	-0.399955	4.52803	0.000960191	0.00221312	15.4391	0.00355688	0.0082339	26.8053	27.2111	24.6974	17.7235	18.9508	22.9357	CDS	788946	789914	-	Glucokinase
BMF77_00721	3929.51	2060.15	5798.86	2.81477	1.49302	1.01196e-14	1.25263e-13	1.51333	6.28844	6.80158e-43	4.39161e-41	222.851	1.36443e-07	5.92659e-06	39.404	42.2187	39.8359	135.226	104.659	106.94	CDS	790767	791741	+	Hypothetical protein
BMF77_00722	6497.35	6449.42	6545.28	1.01486	0.0212873	0.914066	0.943285	0.0422046	7.00763	0.631504	0.703668	0.291044	0.602821	0.667968	115.339	134.934	129.951	134.571	132.552	124.461	CDS	791967	792335	+	Hypothetical protein
BMF77_00723	4156.37	4118.15	4194.59	1.01856	0.0265353	0.836162	0.887332	0.0475657	6.36336	0.625074	0.69813	0.293094	0.601567	0.666887	82.5508	81.4763	78.7664	92.7801	85.399	72.7858	CDS	792347	792739	+	Hypothetical protein
BMF77_00724	26569	26620.6	26517.4	0.996123	-0.00560365	0.858499	0.904279	0.0158057	9.0391	0.91862	0.938458	0.0107555	0.919706	0.936164	400.392	536.774	632.152	522.706	571.585	492.478	CDS	793027	793836	+	Hypothetical protein
BMF77_00725	4743.84	4698.55	4789.12	1.01928	0.0275444	0.804942	0.86369	0.0487211	6.55405	0.591591	0.668074	0.363389	0.561714	0.631201	94.148	94.3079	88.5569	102.633	99.036	84.8778	CDS	793967	794596	+	Cobalt-precorrin-8 methylmutase
BMF77_00726	36766.7	41614.8	31918.6	0.767	-0.382702	1.94525e-06	8.70156e-06	-0.361473	9.50624	0.00023788	0.000615037	14.8324	0.00400141	0.00911189	823.663	808.729	821.078	690.543	654.972	564.219	CDS	794730	797621	-	Hypothetical protein
BMF77_00727	4134.61	3546.85	4722.38	1.33143	0.412979	0.00329841	0.00820823	0.434075	6.35773	6.52627e-05	0.000183745	18.7308	0.00197405	0.00503076	68.2915	73.0415	67.7757	103.069	100.584	78.9332	CDS	798016	798693	-	Hypothetical protein
BMF77_00728	4785.34	4844.22	4726.45	0.97569	-0.0355057	0.711725	0.793426	-0.014317	6.56634	0.842989	0.880009	0.0594829	0.812859	0.850786	95.0705	95.3174	95.2103	93.9799	97.9698	90.8379	CDS	798880	799716	-	4-hydroxy-tetrahydrodipicolinate reductase
BMF77_00729	1957.16	1310.19	2604.14	1.9876	0.991027	3.16787e-15	4.11307e-14	1.0118	5.2829	1.68049e-35	7.04332e-34	269.559	6.02368e-08	4.05368e-06	25.8301	24.9903	26.4239	54.3884	51.2807	50.1153	CDS	800029	801615	-	Chaperone protein DnaK
BMF77_00730	6919.11	6070.89	7767.33	1.27944	0.35551	0.00118469	0.00323205	0.376769	7.09972	0.000247212	0.000637038	15.9525	0.00322732	0.0076375	130.046	118.02	109.864	169.2	156.232	139.268	CDS	801775	802326	-	Hypothetical protein
BMF77_00731	1060.09	897.983	1222.21	1.36106	0.444728	0.00340661	0.00845987	0.466312	4.39753	8.82025e-05	0.000243602	23.2581	0.000981356	0.0028349	18.819	15.3217	18.802	23.7404	26.0187	23.3726	CDS	802483	802695	-	Hypothetical protein
BMF77_00732	969.128	1116.35	821.906	0.736244	-0.441745	0.00642885	0.0148607	-0.419491	4.26141	0.000541993	0.00130658	18.5844	0.00202315	0.00514181	24.1168	19.741	21.9603	14.9059	17.2311	17.038	CDS	802735	803109	-	Hypothetical protein
BMF77_00733	11714.7	10403.5	13026	1.25208	0.324328	0.000239405	0.000755034	0.345548	7.85908	1.53301e-05	4.74707e-05	23.9625	0.000888508	0.00262055	204.295	203.646	205.412	259.908	270.075	249.375	CDS	803195	804784	-	ATP-dependent zinc metalloprotease FtsH 3
BMF77_00734	4708.5	5775.8	3641.19	0.63042	-0.665614	3.75888e-11	3.14535e-10	-0.644092	6.54023	8.33885e-13	6.0922e-12	64.7732	2.29021e-05	0.000149489	116.393	117.952	106.18	71.1848	79.6037	67.1065	CDS	805250	806374	-	Serine/threonine-protein kinase pkn1
BMF77_00735	611.149	558.389	663.908	1.18897	0.249712	0.208555	0.303527	0.270632	3.60446	0.129504	0.187392	3.29718	0.103248	0.1494	10.4902	11.4183	11.0117	11.3794	11.797	16.5231	CDS	806795	807919	-	Serine/threonine-protein kinase pkn1
BMF77_00736	384.153	396.758	371.548	0.936461	-0.0947098	0.694265	0.777954	-0.0725918	2.93228	0.745078	0.80234	0.162805	0.696134	0.7532	8.72424	7.42529	7.24289	7.76197	8.75314	5.72613	misc_RNA	808349	808488	+	sroH
BMF77_00737	463.145	349.834	576.457	1.6478	0.720542	0.000667404	0.00193381	0.742667	3.21131	1.95875e-05	5.99162e-05	31.9413	0.000329283	0.0011577	7.53816	6.37094	6.71651	10.8522	12.8804	10.7657	CDS	808493	809050	-	Heat shock protein C
BMF77_00738	9740.48	8656.42	10824.5	1.25046	0.322462	0.000684435	0.00197239	0.34368	7.59292	0.000336885	0.000849412	15.4466	0.00355175	0.00822601	167.948	169.436	172.966	231.169	225.329	191.178	CDS	810120	810509	+	Hypothetical protein
BMF77_00739	3251.54	3858.2	2644.87	0.685518	-0.544733	2.54412e-07	1.31699e-06	-0.524115	6.00666	6.14916e-09	2.87764e-08	44.2254	9.99499e-05	0.00044911	69.6885	76.5411	81.2298	55.1882	54.7544	48.3054	CDS	810585	811430	-	Putative aminoacrylate hydrolase RutD
BMF77_00740	7887.88	8911.74	6864.02	0.770223	-0.376652	3.86119e-05	0.000140716	-0.355425	7.2857	0.000207986	0.000543334	16.6453	0.00284	0.00683947	182.023	172.487	170.903	147.278	142.234	121.185	CDS	812151	813746	+	Methionine--tRNA ligase
BMF77_00741	3418.55	3432.99	3404.11	0.991588	-0.0121868	0.870125	0.912524	0.00877058	6.08142	0.914963	0.936323	0.0158206	0.902709	0.922203	66.6574	69.2055	66.5335	72.0937	69.8532	61.7236	CDS	813970	814599	+	Hypothetical protein
BMF77_00742	2882.32	2463.59	3301.05	1.33993	0.422159	0.000166904	0.000540771	0.442983	5.8375	5.42568e-10	2.86452e-09	64.1771	2.37538e-05	0.00015358	48.3918	47.6475	49.2053	68.3126	64.0578	65.0938	CDS	814599	815840	+	Lipopolysaccharide export system protein LptC
BMF77_00743	189.173	131.182	247.163	1.88412	0.913888	0.0055106	0.0129833	0.932427	1.94124	0.000723499	0.00170374	17.3515	0.00250231	0.00615655	2.05586	2.62465	3.05296	4.32635	5.12463	5.33607	CDS	815708	816112	-	Hypothetical protein
BMF77_00744	3794.98	3037.36	4552.6	1.49887	0.583875	3.49108e-08	2.02678e-07	0.604821	6.23486	3.34742e-14	2.80104e-13	80.3657	9.67439e-06	8.13807e-05	59.0138	59.335	60.7223	95.8886	93.2235	83.2707	CDS	816191	817510	-	D-alanyl-D-alanine carboxypeptidase DacB
BMF77_00745	6506.1	5776.1	7236.1	1.25277	0.325117	0.00257586	0.00656049	0.34647	7.011	0.000443488	0.0010861	14.8889	0.0039572	0.00902507	116.13	111.873	112.538	153.258	154.581	125.164	CDS	817921	818991	-	Cytokinin riboside 5'-monophosphate phosphoribohydrolase
BMF77_00746	28996.6	29678	28315.2	0.95408	-0.0678175	0.423964	0.53336	-0.0465326	9.16495	0.590072	0.666516	0.330795	0.579476	0.645694	594.803	558.579	596.338	535.831	596.262	562.081	CDS	819746	820069	-	Thioredoxin
BMF77_00747	250.931	161.657	340.204	2.10448	1.07346	0.000162334	0.000527281	1.09375	2.34326	3.47247e-06	1.17094e-05	36.3109	0.000207496	0.000799528	2.89929	3.4098	3.2214	5.78058	7.44619	7.13036	misc_RNA	820195	820259	-	Yfr1
BMF77_00748	8406.23	8342.71	8469.76	1.01523	0.0218041	0.856503	0.902596	0.0430066	7.37919	0.602461	0.677794	0.352662	0.567434	0.635388	160.094	166.542	165.218	172.618	176.456	157.695	CDS	820726	821889	-	Putative oxidoreductase/MSMEI_1564
BMF77_00749	1056.55	770.033	1343.08	1.74418	0.802548	2.06615e-07	1.07892e-06	0.823356	4.39532	2.2535e-15	2.10297e-14	115.512	2.18898e-06	2.94834e-05	14.9445	14.873	15.5806	27.2305	28.3402	24.7924	CDS	821995	822528	-	Hypothetical protein
BMF77_00750	687.316	699.461	675.171	0.965273	-0.0509907	0.742727	0.817026	-0.0304296	3.77023	0.811618	0.855296	0.117796	0.739426	0.79126	12.9677	13.9308	14.3384	13.688	13.9294	12.7785	CDS	823443	824417	+	Putative mycofactocin radical SAM maturase MftC
BMF77_00751	1303.44	1397.96	1208.93	0.86478	-0.209595	0.144175	0.223658	-0.188084	4.69033	0.040783	0.0669166	7.77765	0.0213692	0.0380552	28.5712	26.9195	26.9292	23.8131	25.3824	23.1386	CDS	824762	825064	-	Hypothetical protein
BMF77_00752	44454.9	49018.2	39891.5	0.813811	-0.297235	0.00527088	0.0124922	-0.275883	9.78056	0.0104615	0.0197101	7.04642	0.0265868	0.0459095	1015.28	1005.33	869.399	835.567	843.603	707.809	CDS	825361	826263	-	Light-independent protochlorophyllide reductase iron-sulfur ATP-binding protein
BMF77_00753	111686	131704	91669	0.696023	-0.522793	6.52711e-10	4.68266e-09	-0.501388	11.1088	3.83647e-06	1.28726e-05	22.6068	0.00107802	0.00306231	2573.39	2595.4	2596.01	1980.41	1940.94	1563.94	CDS	826330	828027	-	Light-independent protochlorophyllide reductase subunit B
BMF77_00754	56387.3	65461.8	47312.8	0.722754	-0.468423	7.30938e-08	4.06568e-07	-0.446876	10.123	3.34867e-05	9.90709e-05	18.3931	0.00208957	0.00528307	1263.33	1276.05	1319.99	983.789	1035.88	811.722	CDS	828198	829490	-	Light-independent protochlorophyllide reductase subunit N
BMF77_00755	15793.4	15277.8	16309	1.0675	0.0942357	0.521741	0.628562	0.115516	8.28913	0.32237	0.407591	1.07556	0.32712	0.401278	299.866	298.761	302.096	366.158	339.515	270.189	CDS	829834	830889	-	tRNA-specific 2-thiouridylase MnmA
BMF77_00756	7857.21	8811.42	6902.99	0.783415	-0.352152	8.79581e-05	0.000299546	-0.330981	7.28021	0.000254538	0.000653862	16.6095	0.00285857	0.00687036	160.094	186.44	172.945	138.734	144.418	129.875	CDS	831101	831646	+	Hypothetical protein
BMF77_00757	864.647	680.381	1048.91	1.54166	0.624481	0.000128983	0.000426197	0.646331	4.10588	7.53946e-09	3.48053e-08	63.8577	2.4226e-05	0.000155862	14.1538	13.0111	12.9488	19.7412	21.6851	21.3287	CDS	831717	832310	+	Maf-like protein
BMF77_00758	539.621	500.316	578.925	1.15712	0.210537	0.284552	0.391587	0.231262	3.42463	0.131177	0.189417	4.20632	0.070942	0.107675	10.0421	9.60128	9.85369	12.0156	10.2321	12.3728	CDS	832314	832667	-	Hypothetical protein
BMF77_00759	220.85	237.509	204.191	0.85972	-0.21806	0.502568	0.611166	-0.195704	2.13639	0.414388	0.501888	1.12925	0.315991	0.390433	5.21873	4.53145	4.25309	3.72647	4.2304	4.25949	CDS	832660	832914	-	Hypothetical protein
BMF77_00760	1371.15	1596.08	1146.23	0.718153	-0.477638	0.000536179	0.00157847	-0.457099	4.76151	8.854e-07	3.20731e-06	42.3977	0.000117092	0.000509995	30.179	31.4734	32.4456	23.6131	21.2896	23.6534	CDS	833193	833957	+	Phycocyanobilin:ferredoxin oxidoreductase
BMF77_00761	5026.02	6055.37	3996.67	0.660021	-0.599416	1.06871e-05	4.24463e-05	-0.578703	6.63452	1.85881e-05	5.70418e-05	20.1887	0.00155682	0.0041325	119.082	120.33	117.592	96.1249	79.5521	63.4399	CDS	834478	835896	+	p-hydroxybenzoic acid efflux pump subunit AaeA
BMF77_00762	1480.43	1953.97	1006.88	0.515299	-0.956519	2.8031e-12	2.7057e-11	-0.935718	4.86895	6.68493e-20	9.23139e-19	123.286	1.66958e-06	2.52445e-05	39.1668	38.1135	37.9199	21.3045	17.6095	21.2975	CDS	835966	837120	+	Hypothetical protein
BMF77_00763	1885.55	2180.87	1590.22	0.729169	-0.455674	0.000174139	0.000563709	-0.43577	5.22104	6.16677e-05	0.000174142	21.2677	0.00131633	0.00362086	39.6676	43.7217	45.1838	36.1195	30.2491	28.7555	CDS	837302	838018	+	Macrolide export ATP-binding/permease protein MacB
BMF77_00764	7194.26	6451.55	7936.96	1.23024	0.298942	0.0016048	0.00427171	0.320053	7.15577	0.000131667	0.000353232	18.9943	0.00188931	0.00484809	126.277	126.006	128.077	167.146	162.148	145.572	CDS	838119	838940	-	Hypothetical protein
BMF77_00765	913.949	889.628	938.27	1.05468	0.076801	0.62624	0.720485	0.0977051	4.18108	0.383673	0.470169	1.38006	0.270643	0.34228	17.8175	16.3985	18.2335	18.8505	17.4203	19.8464	CDS	839046	839861	+	Hypothetical protein
BMF77_00766	14104.3	12863.9	15344.6	1.19285	0.25441	0.10546	0.171917	0.27575	8.12667	0.0264268	0.0455346	5.36464	0.0461543	0.0740017	221.084	258.965	278.325	325.912	330.676	261.654	CDS	840295	840633	+	Hypothetical protein
BMF77_00767	4390.64	4601.57	4179.71	0.908323	-0.138722	0.286119	0.393517	-0.117692	6.44168	0.315715	0.400553	1.15451	0.310946	0.385196	94.886	84.8637	91.5467	95.2705	85.5538	69.2596	CDS	840643	840915	+	Hypothetical protein
BMF77_00768	2777	3028.32	2525.69	0.834024	-0.261839	0.0169965	0.0350796	-0.241019	5.78047	0.0023024	0.0049442	13.8854	0.00484082	0.0106489	58.513	58.4601	61.5645	52.8432	51.5214	46.7452	CDS	840978	841565	-	Hypothetical protein
BMF77_00769	1631.32	1921.43	1341.22	0.698035	-0.51863	7.59093e-05	0.000262442	-0.497687	5.01174	2.22573e-08	9.78337e-08	52.6044	5.16088e-05	0.000271871	38.956	36.3637	37.962	28.4485	26.6377	25.1513	CDS	841688	842119	-	NADH pyrophosphatase
BMF77_00770	3041.09	3120.72	2961.46	0.948966	-0.0755721	0.433338	0.542013	-0.0549028	5.91248	0.504548	0.588701	0.641514	0.444073	0.520555	56.5889	62.9019	64.4912	59.8963	61.1516	56.1379	CDS	842128	842580	-	Hypothetical protein
BMF77_00771	2687.53	2584.93	2790.13	1.07938	0.110208	0.340089	0.450873	0.131256	5.73519	0.0612835	0.0961933	6.13152	0.0355573	0.059052	50.2368	50.7657	51.395	55.2427	57.076	54.6089	CDS	842626	843549	-	Hypothetical protein
BMF77_00772	2313.36	1903.41	2723.32	1.43076	0.516781	1.21098e-05	4.74267e-05	0.537891	5.52122	1.25757e-13	9.83416e-13	99.9235	3.98343e-06	4.34539e-05	37.6381	38.1135	36.4671	54.3156	54.0837	54.5152	CDS	843670	844365	+	Energy-coupling factor transporter ATP-binding protein EcfA2
BMF77_00773	1541.56	1432.55	1650.57	1.15219	0.204374	0.128637	0.203115	0.22541	4.93484	0.00597427	0.0118199	15.1137	0.00378728	0.00869146	27.8596	28.1533	28.4452	32.3931	33.6368	32.7185	CDS	844601	845356	+	Ribosomal RNA small subunit methyltransferase G
BMF77_00774	1192.45	1339.09	1045.81	0.780988	-0.356627	0.0133456	0.0283633	-0.33572	4.56117	0.000363877	0.000913133	24.5256	0.000821934	0.0024583	25.751	25.5511	27.6451	20.741	21.5303	20.2989	CDS	845503	846501	+	Riboflavin biosynthesis protein RibF
BMF77_00775	1051.19	972.068	1130.3	1.16278	0.217583	0.147144	0.227451	0.238689	4.38327	0.0301573	0.0512416	7.87805	0.0207559	0.0371013	19.9524	19.6512	17.7072	24.3221	20.8768	22.4052	CDS	846553	848028	+	Hypothetical protein
BMF77_00776	205.743	160.493	250.994	1.56389	0.645143	0.034038	0.0645884	0.665457	2.05453	0.0176792	0.0317442	8.4805	0.0175004	0.0321109	3.00472	3.32007	3.13718	4.23546	4.26479	6.50626	CDS	848025	848636	+	Hypothetical protein
BMF77_00777	4629.12	5221.41	4036.83	0.77313	-0.371217	0.0163922	0.0340087	-0.350103	6.51673	0.00394661	0.00811398	9.38986	0.0136963	0.0259274	115.497	101.038	91.3151	92.5438	77.9528	70.9915	CDS	848845	849753	+	ATPase RavA
BMF77_00778	11045.7	9505.76	12585.7	1.32401	0.404911	7.47694e-06	3.0534e-05	0.426071	7.77459	2.70273e-06	9.27039e-06	26.6728	0.000618147	0.00194951	178.254	191.891	190.273	264.143	259.757	229.123	CDS	850194	851462	+	6-carboxy-5%2C6%2C7%2C8-tetrahydropterin synthase
BMF77_00779	1186.65	873.207	1500.09	1.71791	0.780652	9.91778e-08	5.40949e-07	0.801459	4.56182	1.57069e-14	1.34977e-13	99.2909	4.08873e-06	4.42339e-05	16.9477	17.879	16.6544	29.5028	27.6352	32.5781	CDS	851572	852549	-	Hypothetical protein
BMF77_00780	3490.68	3148.05	3833.32	1.21768	0.284134	0.0345279	0.0653881	0.305439	6.11322	0.004178	0.00851643	9.76494	0.0124289	0.0238112	60.9642	62.184	62.4488	78.5468	86.3448	64.5321	CDS	852542	853015	-	Hypothetical protein
BMF77_00781	3765.86	3288.5	4243.23	1.29032	0.367733	0.000481049	0.00142939	0.388769	6.22269	3.33079e-07	1.27011e-06	37.73	0.000180359	0.000719929	65.4713	65.033	63.3753	89.6354	85.0207	79.1985	CDS	853205	854338	-	Hypothetical protein
BMF77_00782	2283.41	2359.79	2207.03	0.935265	-0.0965536	0.409681	0.519357	-0.0753029	5.49924	0.383787	0.470188	1.12872	0.316098	0.390464	45.8352	49.2851	44.0047	43.8815	46.8783	41.2999	CDS	854882	855229	-	Hypothetical protein
BMF77_00783	8595.74	9501.39	7690.1	0.809365	-0.305137	0.00624542	0.0144857	-0.28377	7.41007	0.0146959	0.0268722	6.72648	0.0293636	0.0501605	183.947	191.779	184.441	167.382	166.31	126.505	CDS	855319	855630	-	Carbon dioxide-concentrating mechanism protein CcmK
BMF77_00784	3307.4	3014.5	3600.3	1.19433	0.256197	0.0176486	0.0362533	0.277809	6.03534	0.00289517	0.00609388	11.3472	0.00844102	0.0171549	59.251	60.6361	57.8378	67.6037	81.3062	66.5604	CDS	855773	856654	+	2-hydroxy-6-oxo-6-(2'-aminophenyl)hexa-2%2C4-dienoic acid hydrolase
BMF77_00785	2905.65	3279.38	2531.92	0.772073	-0.373191	0.000662162	0.00191979	-0.352084	5.84531	2.58807e-05	7.77723e-05	24.9049	0.000780531	0.00235887	63.4682	61.4213	68.4495	49.9529	54.1181	47.4317	CDS	856705	857217	-	Hypothetical protein
BMF77_00786	630.946	715.648	546.244	0.763285	-0.389706	0.0339226	0.0644206	-0.369086	3.64401	0.00765317	0.0147984	13.0644	0.00575008	0.0123534	13.0205	13.8635	15.3069	10.5068	10.5588	11.6083	CDS	857433	857804	+	Hypothetical protein
BMF77_00787	5089.5	5267.14	4911.86	0.932549	-0.100748	0.298842	0.40773	-0.0797475	6.65481	0.301911	0.385748	1.49216	0.253333	0.324771	104.454	105.48	100.6	103.723	97.3335	92.7883	CDS	857830	859800	-	Sensor histidine kinase ResE
BMF77_00788	1283.41	1135.2	1431.62	1.26111	0.334693	0.0175477	0.0360769	0.35623	4.67172	0.00011326	0.0003073	27.9687	0.000524933	0.00170158	23.4316	21.558	21.9392	28.503	29.6128	27.5385	CDS	860146	860739	+	Hypothetical protein
BMF77_00789	1315.24	1261.98	1368.5	1.08441	0.116909	0.401278	0.511009	0.138181	4.70552	0.111487	0.163853	5.20809	0.0487838	0.0777223	25.3556	24.4967	24.55	27.2124	27.8243	26.8364	CDS	860765	861472	+	Sulfoxide reductase catalytic subunit YedY
BMF77_00791	1363.74	1183.89	1543.58	1.30382	0.382747	0.00569876	0.0133605	0.403877	4.75919	2.36233e-05	7.14381e-05	30.6298	0.000382028	0.00130754	24.5122	22.5899	22.6972	32.9566	29.1657	30.2065	CDS	862136	863386	-	Hypothetical protein
BMF77_00792	364.488	301.593	427.382	1.41708	0.502923	0.20074	0.293674	0.524344	2.86662	0.0703534	0.10854	4.20051	0.0711041	0.107887	6.32573	5.85499	5.6006	6.61677	6.39719	12.5288	CDS	863471	864295	-	Proton extrusion protein PcxA
BMF77_00793	3192.3	3728.87	2655.73	0.712207	-0.489632	7.65868e-06	3.11697e-05	-0.469004	5.98003	9.04e-07	3.26725e-06	30.3796	0.00039324	0.00134303	74.0901	71.4488	74.3027	55.2064	45.9325	57.667	CDS	864607	866784	-	Hypothetical protein
BMF77_00794	4932.34	4582.56	5282.11	1.15266	0.204963	0.0431169	0.0797879	0.225851	6.61096	0.00212969	0.00462321	13.784	0.00494296	0.0108287	88.7447	88.0043	93.4206	109.122	104.436	102.431	CDS	867119	869746	-	DNA polymerase III subunit alpha
BMF77_00795	2476.23	2780.56	2171.9	0.781104	-0.356413	0.00194472	0.00505268	-0.335214	5.6147	0.000298208	0.000757489	17.7069	0.00235108	0.00583556	56.4835	50.833	56.6166	44.645	46.3108	39.0063	CDS	869884	870384	-	Hypothetical protein
BMF77_00796	3950.7	4476.65	3424.75	0.765025	-0.386421	0.00020792	0.000664954	-0.365038	6.28831	1.09378e-06	3.91173e-06	34.6272	0.000246507	0.000918251	89.7199	89.1484	85.0618	66.9311	72.3467	65.6399	CDS	870345	870668	-	Hypothetical protein
BMF77_00797	4953.9	3537.45	6370.35	1.80083	0.848664	3.42875e-10	2.55978e-09	0.870408	6.62034	1.64798e-16	1.71922e-15	80.658	9.53362e-06	8.06224e-05	74.0638	69.2055	65.2913	130.917	140.429	109.889	CDS	871116	871574	-	Hypothetical protein
BMF77_00798	22368.2	27539	17197.4	0.624475	-0.679284	2.80565e-07	1.43527e-06	-0.657659	8.78835	2.14844e-07	8.38665e-07	28.7247	0.000478492	0.00157346	502.052	523.943	597.559	357.851	385.155	286.244	CDS	871641	872333	-	Hypothetical protein
BMF77_00799	25227	26574.3	23879.7	0.898601	-0.154247	0.0551878	0.098967	-0.132824	8.96379	0.142771	0.203508	2.43866	0.153281	0.211003	515.784	512.098	538.837	472.753	514.87	441.318	CDS	872579	874549	+	Acetyl-coenzyme A synthetase
BMF77_00800	49782	57763	41801.1	0.723666	-0.466605	0.000129304	0.000426961	-0.444865	9.94334	0.000354282	0.000889989	13.381	0.00537642	0.0116396	1052.23	1149.26	1203.92	858.834	948.28	694.75	CDS	875015	875275	+	30S ribosomal protein S16
BMF77_00801	56719.6	64608.1	48831.1	0.755804	-0.403916	2.77252e-07	1.41984e-06	-0.382626	10.1316	9.06024e-05	0.000249941	16.6007	0.00286317	0.00687794	1224.58	1254.25	1330.19	1035.18	1013.03	873.508	CDS	875283	875669	+	Hypothetical protein
BMF77_00802	4820.94	3734.25	5907.64	1.58201	0.661762	6.06209e-09	3.90359e-08	0.682851	6.58017	3.54427e-13	2.64189e-12	65.7931	2.15299e-05	0.000142479	73.0095	73.6248	73.5237	127.627	122.733	103.117	CDS	876026	876979	+	PhoH-like protein
BMF77_00803	1704.78	1649.58	1759.98	1.06693	0.0934621	0.501923	0.610692	0.114289	5.07917	0.199268	0.271641	2.71367	0.134368	0.188439	31.3651	33.3577	32.5298	36.0832	36.801	32.4221	CDS	877039	877446	+	Hypothetical protein
BMF77_00804	1104.22	802.713	1405.73	1.75122	0.808359	8.02405e-08	4.44252e-07	0.829025	4.45819	4.71289e-12	3.1986e-11	71.7166	1.52821e-05	0.000111478	16.2888	15.4563	15.5806	30.5753	24.041	29.442	CDS	877556	878299	+	Hypothetical protein
BMF77_00805	1348.3	1594.71	1101.9	0.690969	-0.533308	0.00632765	0.0146409	-0.51162	4.73687	0.00383531	0.00791239	9.50017	0.0133076	0.0252919	34.7388	30.7331	28.5504	23.9585	26.1218	15.8834	tRNA	878467	878549	+	tRNA-Tyr(gta)
BMF77_00806	220.331	248.983	191.679	0.769848	-0.377354	0.215673	0.31189	-0.354926	2.1313	0.154676	0.218252	3.26502	0.104705	0.151233	4.98151	5.00254	4.69524	3.16296	4.47115	3.83822	tRNA	878633	878704	+	tRNA-Thr(ggt)
BMF77_00807	1267.32	1232.47	1302.18	1.05656	0.07938	0.657093	0.746262	0.0998214	4.65199	0.450213	0.537511	0.733631	0.414234	0.492586	22.6936	26.1119	23.8552	28.303	28.3746	21.2506	CDS	878914	879132	-	Hypothetical protein
BMF77_00808	100711	89136.4	112285	1.2597	0.333077	0.000215802	0.000686945	0.354396	10.9627	0.0003233	0.00081602	13.8657	0.00486045	0.0106816	1818.25	1719.32	1717.66	2370.02	2352.48	1996.06	CDS	879250	883068	-	Leukotoxin
BMF77_00809	81.7493	70.369	93.1297	1.32345	0.404302	0.65479	0.74437	0.426794	0.757727	0.505597	0.589062	0.481817	0.50536	0.578149	1.21243	1.52544	1.41068	0.581694	1.0318	3.94744	CDS	883276	883413	+	Hypothetical protein
BMF77_00810	395.294	594.367	196.221	0.330133	-1.59888	4.15102e-12	3.94306e-11	-1.57977	2.95594	3.23867e-11	1.98193e-10	61.4665	2.81537e-05	0.000172903	11.3072	11.3959	12.3382	5.21706	3.12981	3.38575	CDS	883779	884042	+	Hypothetical protein
BMF77_00811	512.881	374.259	651.503	1.74078	0.799735	9.75172e-05	0.000329517	0.820026	3.35809	2.30101e-07	8.91664e-07	49.1452	6.70023e-05	0.000332093	7.11645	7.87395	7.07445	13.6153	11.711	13.6366	CDS	884049	884555	-	Hypothetical protein
BMF77_00812	3772.13	3522.99	4021.27	1.14144	0.190851	0.0754327	0.129321	0.211773	6.22425	0.0127186	0.0235266	8.23723	0.0187329	0.0340197	69.2667	70.6188	67.8178	87.2904	80.5495	72.739	CDS	884873	886228	-	Xaa-Pro aminopeptidase
BMF77_00813	1691.82	1339.34	2044.3	1.52635	0.610083	2.9918e-06	1.29717e-05	0.630616	5.07119	5.60576e-12	3.77124e-11	76.3403	1.18986e-05	9.33522e-05	25.0657	26.3138	27.5819	38.9917	39.3977	43.8899	CDS	886303	887208	-	Ribosomal RNA small subunit methyltransferase H
BMF77_00814	249.956	286.836	213.077	0.742856	-0.428846	0.148137	0.228584	-0.406959	2.31079	0.12142	0.176658	3.57321	0.0917509	0.134805	6.27302	4.89037	5.74799	3.78101	3.55972	5.39848	CDS	887231	887461	-	Hypothetical protein
BMF77_00815	497.155	549.376	444.934	0.80989	-0.304202	0.146367	0.226618	-0.283045	3.30111	0.0626258	0.0979783	6.95613	0.0273361	0.0470504	11.1755	10.4762	10.738	8.99807	8.4092	9.20549	CDS	887520	887942	-	Hypothetical protein
BMF77_00816	549.007	644.116	453.898	0.704683	-0.504954	0.0101608	0.0222904	-0.483788	3.44184	0.00146675	0.00327483	18.3365	0.00210974	0.00531944	12.836	12.6746	12.4645	9.48888	9.69896	7.97289	CDS	888089	888385	-	Hypothetical protein
BMF77_00817	23254.5	30419.7	16089.4	0.528913	-0.918898	2.17444e-28	9.61988e-27	-0.897612	8.84342	1.89295e-21	2.9461e-20	102.408	3.60073e-06	4.01032e-05	577.697	609.278	606.444	337.71	336.041	288.943	CDS	888829	890013	+	NAD(P)H-quinone oxidoreductase subunit H
BMF77_00818	1195.06	914.253	1475.87	1.61429	0.690901	3.46111e-06	1.4885e-05	0.710919	4.57181	8.68452e-11	5.03576e-10	64.9715	2.26271e-05	0.000148099	15.867	19.6512	18.3809	28.8484	30.7306	28.7243	CDS	890125	890778	-	Hypothetical protein
BMF77_00819	953.628	942.78	964.476	1.02301	0.0328249	0.855883	0.902142	0.0536319	4.24219	0.60932	0.683766	0.515543	0.491214	0.564731	17.5275	19.6737	18.3809	18.7778	19.6387	19.2847	CDS	890976	891794	-	Hydroxymethylpyrimidine/phosphomethylpyrimidine kinase
BMF77_00820	7165.66	6822.86	7508.46	1.10048	0.138139	0.147216	0.22749	0.15921	7.14933	0.0390171	0.0643506	5.85081	0.0390434	0.0639305	130.811	131.232	140.205	146.387	152.673	150.143	CDS	891825	892994	-	Phosphoribosylglycinamide formyltransferase 2
BMF77_00821	682.805	573.877	791.733	1.37962	0.464274	0.00840139	0.0188992	0.486154	3.76535	0.000429218	0.00105494	21.2535	0.0013192	0.00362248	11.8607	11.5305	10.4432	14.3242	15.5287	17.506	CDS	893133	893609	+	Hypothetical protein
BMF77_00822	4826.44	4967.61	4685.28	0.943166	-0.0844163	0.332905	0.443687	-0.0633686	6.57855	0.501727	0.585839	0.564789	0.471793	0.547408	92.1184	94.4201	106.327	95.1433	100.291	84.9246	CDS	893815	894426	+	Hypothetical protein
BMF77_00823	11933.8	13797.9	10069.6	0.729786	-0.454454	1.72517e-07	9.14858e-07	-0.43325	7.88267	1.08379e-06	3.88181e-06	28.8062	0.000473798	0.00155909	270.926	276.104	266.45	211.664	207.702	183.111	CDS	894585	895109	-	Biotin carboxyl carrier protein of acetyl-CoA carboxylase
BMF77_00824	22477	27072.1	17881.9	0.66053	-0.598303	2.66122e-09	1.78086e-08	-0.576938	8.79555	3.70185e-07	1.40376e-06	28.1642	0.000512416	0.00166439	504.187	533.544	558.313	389.099	378.879	302.049	CDS	895283	895840	-	Elongation factor P
BMF77_00825	37600.3	44416.8	30783.8	0.693067	-0.528933	1.53554e-07	8.17925e-07	-0.507622	9.53808	7.8163e-07	2.85086e-06	26.6003	0.000623941	0.00196389	884.943	942.586	791.159	634.501	646.167	561.27	CDS	896092	897198	+	Putative peptidyl-prolyl cis-trans isomerase
BMF77_00826	215.252	187.049	243.455	1.30156	0.38024	0.212601	0.308568	0.400649	2.11229	0.0915689	0.137281	4.93171	0.0539016	0.0846898	3.66365	3.3425	4.02149	4.92622	4.64312	4.99281	tRNA	897260	897346	-	tRNA-Ser(tga)
BMF77_00827	20534.4	19298.3	21770.5	1.1281	0.173901	0.0397741	0.0744091	0.19529	8.66815	0.0391627	0.0645415	4.8503	0.0555361	0.086972	391.694	371.197	374.883	448.54	464.226	389.938	CDS	897404	898333	-	Hypothetical protein
BMF77_00828	17715.4	20826.3	14604.6	0.701257	-0.511984	1.80599e-07	9.53484e-07	-0.490753	8.4524	5.43194e-06	1.78992e-05	23.0546	0.00101038	0.00290995	427.066	383.064	417.729	319.659	301.149	253.026	CDS	899001	899966	+	Quinolinate synthase A
BMF77_00829	1946.95	1903.44	1990.47	1.04573	0.0645057	0.619452	0.714037	0.0855393	5.2703	0.307036	0.391309	1.72937	0.22145	0.289174	37.6645	37.7097	36.8461	41.4275	40.8251	36.8376	CDS	899986	900876	-	Hypothetical protein
BMF77_00830	68539.9	83547.9	53531.9	0.640733	-0.642205	2.13517e-09	1.44707e-08	-0.620482	10.404	8.48287e-08	3.46716e-07	30.233	0.000399997	0.00136221	1591.79	1759.97	1573.9	1058.19	1217.62	928.132	CDS	901992	902186	+	Hypothetical protein
BMF77_00831	892.116	808.667	975.565	1.20639	0.270692	0.0974153	0.160334	0.291523	4.14802	0.00567335	0.0112853	15.7061	0.00338056	0.00790618	15.7616	15.3441	16.5702	19.2322	19.1228	20.0024	CDS	902551	903276	-	Kynurenine formamidase
BMF77_00832	17919.2	20041.7	15796.7	0.788189	-0.343386	3.70419e-05	0.000135518	-0.322017	8.4696	0.001283	0.00289159	11.7716	0.00765221	0.015746	386.054	413.573	381.957	330.766	336.11	278.365	CDS	903601	904620	-	Daunorubicin/doxorubicin resistance ATP-binding protein DrrA
BMF77_00833	10060.6	11931.8	8189.36	0.686349	-0.542986	5.20773e-10	3.79886e-09	-0.521805	7.63602	2.27613e-08	9.98654e-08	37.8269	0.00017867	0.000714981	214.231	240.144	249.058	165.546	170.901	153.545	CDS	904732	905517	-	Hypothetical protein
BMF77_00834	1564.9	1412.77	1717.04	1.21537	0.2814	0.038236	0.0717282	0.301927	4.95712	0.00271063	0.00572817	13.4843	0.00526105	0.0114469	25.4874	27.8617	29.9401	31.6478	34.6858	36.3851	CDS	905648	906841	-	Modification methylase HaeIII
BMF77_00835	141.196	133.324	149.068	1.11809	0.16103	0.657977	0.746749	0.181375	1.51096	0.56795	0.648272	0.4735	0.508963	0.581777	2.39851	2.53492	2.92663	2.45402	2.51072	3.94744	CDS	906849	907067	-	Hypothetical protein
BMF77_00836	94.886	104.629	85.1425	0.813753	-0.297338	0.507511	0.616371	-0.275911	0.933862	0.364728	0.451235	1.18396	0.305213	0.379372	1.87136	2.08626	2.21076	1.43606	1.75407	1.90351	CDS	907251	907454	+	Hypothetical protein
BMF77_00837	99.3221	102.311	96.3328	0.941565	-0.0868668	0.911018	0.941359	-0.0624324	0.997988	0.854121	0.888717	0.050385	0.827477	0.863438	2.60936	1.5703	1.85283	1.78144	1.87444	2.10634	CDS	907451	907681	+	Hypothetical protein
BMF77_00838	1428.54	1149.79	1707.29	1.48487	0.570341	4.07845e-05	0.000147516	0.590701	4.82734	1.93438e-10	1.07721e-09	70.6707	1.62049e-05	0.000115219	21.9819	22.7918	23.013	36.6649	32.5534	32.9057	CDS	907742	908356	-	Hypothetical protein
BMF77_00839	65.0993	71.008	59.1905	0.833576	-0.262615	0.688837	0.773235	-0.236087	0.403193	0.562181	0.642921	0.400112	0.54298	0.614632	1.58143	1.27868	1.32646	0.745295	1.01461	1.77869	tRNA	908519	908601	-	tRNA-Leu(gag)
BMF77_00840	5075.35	4081.43	6069.26	1.48704	0.572448	6.85676e-09	4.37989e-08	0.593647	6.65385	4.37705e-15	3.99113e-14	87.8585	6.74134e-06	6.29104e-05	82.6299	79.233	78.7664	125.028	123.421	114.663	CDS	908883	910229	+	Biotin carboxylase
BMF77_00841	744.312	653.683	834.94	1.27729	0.353081	0.047658	0.0870784	0.373398	3.88871	0.00410263	0.00839143	14.1713	0.0045663	0.0101384	11.808	12.5176	14.2121	15.5603	16.8356	17.5528	CDS	910159	910620	-	Hypothetical protein
BMF77_00842	2114.73	1825.27	2404.2	1.31718	0.397447	0.00112499	0.00308212	0.418624	5.39137	4.64638e-07	1.73984e-06	40.7079	0.000136254	0.000575616	35.8985	36.6778	35.0354	48.7532	50.524	44.5764	CDS	910683	910970	-	Hypothetical protein
BMF77_00843	19281.6	23106.8	15456.4	0.668912	-0.580111	0.00102539	0.00283854	-0.557884	8.57474	0.000568055	0.00136253	12.3997	0.00664452	0.013998	471.293	426.607	464.408	239.694	391.518	294.17	CDS	911223	911342	+	Photosystem II reaction center X protein
BMF77_00844	22040	20426.7	23653.3	1.15796	0.211581	0.0746661	0.128145	0.232972	8.77037	0.0310566	0.0525827	5.12703	0.0502192	0.0797697	397.256	415.368	391.663	509.164	502.987	403.232	CDS	911494	912441	+	Hypothetical protein
BMF77_00845	884.978	889.301	880.656	0.990279	-0.0140925	0.888411	0.924195	0.00621547	4.13437	0.959489	0.970161	0.00508757	0.944719	0.955922	15.6825	18.9334	17.8124	17.469	17.6782	17.5372	CDS	912579	913034	+	Protein TolB
BMF77_00846	920.682	905.254	936.111	1.03409	0.0483578	0.760547	0.829846	0.0695673	4.19147	0.498173	0.582517	0.98149	0.348068	0.423604	18.2655	17.2509	17.8546	18.8323	18.9164	18.255	CDS	913078	913602	+	Protein TolB
BMF77_00847	6363.51	6421.79	6305.23	0.981849	-0.0264267	0.763836	0.831466	-0.00511976	6.97749	0.950237	0.963138	0.00538626	0.943122	0.955319	126.567	126.679	125.361	126.318	133.739	117.222	CDS	913811	914806	-	Succinate dehydrogenase iron-sulfur subunit
BMF77_00848	223.435	326.112	120.758	0.370295	-1.43325	0.000152419	0.000497105	-1.40955	2.13218	0.00121229	0.00274648	12.4065	0.00663452	0.0139837	7.3273	5.20443	6.69546	1.85415	1.23817	4.11907	CDS	915410	915571	-	Hypothetical protein
BMF77_00849	69768.1	85590.9	53945.2	0.630268	-0.665962	1.80973e-16	2.6688e-15	-0.644464	10.4295	4.39767e-11	2.6298e-10	46.8319	8.05025e-05	0.000380833	1706.26	1676.93	1662.98	978.59	1190.5	1059.08	CDS	916041	916466	+	Hypothetical protein
BMF77_00850	887.989	906.911	869.068	0.958272	-0.0614927	0.743031	0.817078	-0.0399377	4.13848	0.721997	0.783468	0.239193	0.636647	0.698805	18.7927	16.7798	17.8967	16.651	16.9388	18.3954	CDS	916664	917533	+	Hypothetical protein
BMF77_00851	5034.68	5437.58	4631.78	0.85181	-0.231397	0.0154698	0.0323195	-0.210159	6.63881	0.021179	0.0373544	6.67221	0.0298697	0.0509342	104.744	101.105	114.728	92.4348	100.102	84.6281	CDS	917584	917967	-	Hypothetical protein
BMF77_00852	3363.48	3396.17	3330.79	0.980751	-0.0280418	0.799683	0.859591	-0.0067226	6.05794	0.935795	0.952136	0.0092928	0.925345	0.941102	70.0838	62.1167	68.0284	67.6582	69.4404	62.1917	CDS	918200	919105	+	33 kDa chaperonin
BMF77_00853	6792.97	6964.87	6621.07	0.950638	-0.0730316	0.520756	0.628167	-0.0522119	7.07124	0.628061	0.700648	0.27497	0.612859	0.67705	140.853	137.783	131.993	152.931	125.485	117.643	CDS	919270	921345	+	Hypothetical protein
BMF77_00854	1057.31	973.782	1140.83	1.17155	0.228414	0.213915	0.310287	0.249159	4.39183	0.0936731	0.139735	3.63304	0.0894774	0.13187	18.8718	19.6737	18.8652	21.8862	18.6241	27.6945	CDS	921763	923277	-	zeta-carotene-forming phytoene desaturase
BMF77_00855	12656.1	14421.3	10890.9	0.755196	-0.405076	2.16918e-06	9.5789e-06	-0.383849	7.96767	2.4957e-05	7.51383e-05	21.2154	0.00132689	0.00363943	275.96	284.337	289.926	228.533	226.515	196.592	CDS	923467	924174	+	Hypothetical protein
BMF77_00856	688.86	776.922	600.797	0.773304	-0.370892	0.0456549	0.0837836	-0.349479	3.76989	0.0128579	0.023766	10.1755	0.0112034	0.0218311	16.2624	14.4468	15.0964	11.852	10.6104	13.465	CDS	924425	925852	+	Hypothetical protein
BMF77_00857	161.529	160.88	162.177	1.00806	0.0115868	0.968295	0.980401	0.0316957	1.69949	0.939369	0.95505	0.0104615	0.920807	0.937085	2.79386	3.00601	3.68461	2.56309	2.33876	4.78998	CDS	925842	926426	+	Hypothetical protein
BMF77_00858	4399.23	4249.2	4549.27	1.07062	0.0984452	0.350878	0.462992	0.119523	6.44562	0.122599	0.178102	3.35995	0.100479	0.145923	83.3942	83.8093	83.3142	94.8161	93.3955	83.9728	CDS	926548	927825	+	Putative zinc protease
BMF77_00860	8580.79	8718.92	8442.66	0.968314	-0.0464525	0.593346	0.692986	-0.0252504	7.40852	0.765765	0.821101	0.113914	0.743576	0.794633	173.299	173.249	167.492	175.671	174.014	155.448	CDS	928161	929609	+	Signal recognition particle protein
BMF77_00861	3401.11	3684.91	3117.3	0.845964	-0.241333	0.0222906	0.0445998	-0.220251	6.07293	0.00572137	0.0113761	10.7374	0.00975826	0.0194028	72.7459	73.4229	71.0813	65.1497	64.5566	56.8088	CDS	929800	930378	+	Hypothetical protein
BMF77_00862	1335.67	1517.67	1153.66	0.760154	-0.395637	0.0057504	0.0134749	-0.373752	4.72439	0.000564107	0.0013551	17.4845	0.00244436	0.00602329	30.5744	28.6468	30.2559	20.0503	24.0066	24.9641	CDS	930442	930630	-	Hypothetical protein
BMF77_00863	8721.12	11036.9	6405.38	0.580363	-0.784973	4.19595e-18	7.31688e-17	-0.763843	7.42891	1.3288e-19	1.75873e-18	104.975	3.25161e-06	3.77092e-05	212.545	219.596	218.55	133.626	131.263	118.345	CDS	930645	930848	-	Hypothetical protein
BMF77_00864	17768.2	19411.7	16124.6	0.830661	-0.267668	0.00142551	0.00382002	-0.246541	8.45757	0.00205441	0.004474	11.6033	0.00795373	0.0163173	376.803	388.358	379.283	327.893	326.704	310.085	CDS	931074	933050	-	Thermophilic serine proteinase
BMF77_00865	8757.95	11304.8	6211.13	0.549425	-0.864006	1.90501e-21	4.55108e-20	-0.843043	7.43461	2.32831e-21	3.5656e-20	112.324	2.45833e-06	3.1942e-05	209.118	221.121	236.236	118.011	121.873	131.654	CDS	933757	933912	+	Hypothetical protein
BMF77_00866	20375.1	24868.4	15881.9	0.638636	-0.646935	1.19674e-14	1.46241e-13	-0.625893	8.65359	6.47188e-12	4.28885e-11	54.3475	4.55025e-05	0.000246218	454.214	521.857	490.053	301.681	317.142	331.257	CDS	934269	934409	+	Hypothetical protein
BMF77_00867	329.555	361.686	297.425	0.822327	-0.282216	0.550729	0.655715	-0.259811	2.71078	0.43814	0.52612	0.724828	0.416942	0.494698	8.19709	5.65309	7.47449	4.18092	4.41956	9.17429	CDS	934443	935258	-	Hypothetical protein
BMF77_00868	687.146	838.427	535.864	0.63913	-0.645818	0.000418804	0.00125536	-0.62501	3.7639	0.000870184	0.00202323	14.1879	0.00455095	0.010109	16.4996	16.1293	16.8018	10.7613	7.9277	13.3402	CDS	935279	936148	+	Hypothetical protein
BMF77_00869	5245.57	6525.79	3965.35	0.607643	-0.718704	2.15245e-13	2.33206e-12	-0.697625	6.69573	4.71526e-14	3.91138e-13	70.463	1.63962e-05	0.000116405	131.074	129.864	123.803	85.8907	81.3062	70.0554	CDS	936237	936920	+	Hypothetical protein
BMF77_00870	762.782	644.094	881.47	1.36854	0.45264	0.00929538	0.020667	0.47322	3.92432	3.61391e-05	0.000105934	35.722	0.000220216	0.00083967	12.3879	12.7419	12.8435	17.978	16.8356	17.9117	CDS	937376	937981	-	Hypothetical protein
BMF77_00871	449.447	389.304	509.59	1.30898	0.388439	0.0738194	0.126965	0.409814	3.16443	0.0177208	0.031783	10.1967	0.0111441	0.021751	7.82809	7.64962	7.47449	10.3251	11.2467	8.92465	CDS	938024	938359	-	Hypothetical protein
BMF77_00872	1095.16	1267.77	922.545	0.727689	-0.458606	0.00210587	0.00544767	-0.437526	4.43781	1.3954e-05	4.35482e-05	34.658	0.000245716	0.000916495	24.1432	25.4389	25.1606	18.0325	19.7419	17.428	CDS	938347	938763	-	Hypothetical protein
BMF77_00873	12671.3	10995	14347.7	1.30493	0.383968	1.02945e-05	4.10234e-05	0.405273	7.97257	1.76281e-06	6.16598e-06	28.1234	0.000514997	0.00167164	220.979	218.138	209.117	288.647	301.012	268.816	CDS	938832	940964	+	Major intracellular serine protease
BMF77_00874	841.675	795.715	887.634	1.11552	0.157712	0.663372	0.751541	0.18024	4.06324	0.533051	0.616687	0.432899	0.527263	0.599319	17.1058	14.6487	15.1595	12.2701	13.2071	27.5697	CDS	941629	944451	+	Calcium-transporting ATPase
BMF77_00875	10313	5959.42	14666.5	2.46106	1.29928	2.74993e-44	3.36902e-42	1.32032	7.67882	6.93859e-49	6.37549e-47	266.763	6.30051e-08	4.12381e-06	117.105	114.565	119.676	314.278	293.17	269.986	CDS	945143	945934	+	3-oxoacyl-[acyl-carrier-protein] reductase FabG
BMF77_00876	303.655	287.571	319.74	1.11186	0.152981	0.52862	0.635142	0.17413	2.59999	0.421144	0.508909	1.14269	0.313293	0.387501	5.79859	5.42876	5.72693	5.83511	5.8125	7.47361	CDS	946446	946823	-	Hypothetical protein
BMF77_00877	1000.31	1055.53	945.084	0.895364	-0.159454	0.318687	0.428685	-0.138148	4.30909	0.185837	0.255225	3.28454	0.103818	0.150043	21.6129	21.3113	19.3073	19.6322	18.5553	18.3486	CDS	946780	947145	-	Hypothetical protein
BMF77_00878	4127.08	3854.84	4399.31	1.14124	0.190604	0.0768592	0.131295	0.211492	6.35404	0.0107429	0.0201846	8.7367	0.016309	0.0301683	70.0311	80.4444	76.7872	88.5083	91.6758	83.0367	CDS	947925	949025	-	Ycf53-like protein
BMF77_00879	970.975	1031.91	910.04	0.881897	-0.181317	0.270802	0.375437	-0.159706	4.26606	0.12185	0.177229	4.69473	0.0588369	0.0913871	21.6129	19.898	19.3284	18.1416	17.9018	18.3954	CDS	949029	949526	-	Hypothetical protein
BMF77_00880	1902.58	1527.47	2277.68	1.49115	0.576426	3.92497e-06	1.67293e-05	0.597285	5.23991	1.89148e-11	1.18602e-10	70.9088	1.59889e-05	0.000114193	29.7836	29.6563	30.6138	43.7361	42.9403	49.5536	CDS	949740	951140	-	Phenoxybenzoate dioxygenase subunit alpha
BMF77_00881	420.281	415.075	425.487	1.02508	0.0357426	0.919878	0.946828	0.0558883	3.06493	0.759055	0.815553	0.173356	0.687033	0.744533	7.11645	8.30017	9.05361	8.19824	8.39201	8.86224	CDS	951170	951568	-	Putative fluoride ion transporter CrcB
BMF77_00882	5077.75	7479.68	2675.83	0.357746	-1.48299	9.2509e-50	1.70003e-47	-1.46227	6.64579	3.00499e-60	4.63157e-58	338.501	2.25073e-08	2.80499e-06	145.624	143.481	151.869	58.7692	52.5016	48.8047	CDS	951739	952602	+	Hypothetical protein
BMF77_00883	8555.77	10315.2	6796.36	0.65887	-0.601934	2.69595e-11	2.30434e-10	-0.580578	7.4021	3.73091e-10	2.00973e-09	47.9496	7.36002e-05	0.000355573	196.651	212.754	198.737	137.407	146.241	123.042	CDS	952722	953096	+	Hypothetical protein
BMF77_00884	1387.5	1333.74	1441.26	1.08061	0.111849	0.483059	0.592569	0.132727	4.78263	0.304788	0.388652	1.34563	0.276294	0.347953	26.1464	26.3362	26.1502	31.3569	31.728	23.1698	CDS	953460	953921	-	Beta-barrel assembly-enhancing protease
BMF77_00885	1888.17	1796.89	1979.45	1.1016	0.1396	0.274122	0.378979	0.160489	5.22653	0.0433847	0.0706276	7.40167	0.0238752	0.041832	34.8969	36.3637	34.6774	40.7913	39.4321	38.195	CDS	953926	954867	-	Homogentisate phytyltransferase
BMF77_00886	6494.81	6813	6176.62	0.906593	-0.141473	0.124413	0.196902	-0.120413	7.00634	0.17067	0.237744	2.382	0.157604	0.215955	133.657	139.263	128.751	132.408	124.504	112.619	CDS	955033	955875	-	2-methyl-6-phytyl-1%2C4-hydroquinone methyltransferase
BMF77_00887	1758.55	2138.66	1378.44	0.644535	-0.63367	1.02603e-06	4.77816e-06	-0.612358	5.11939	1.07903e-11	6.97649e-11	72.7836	1.44063e-05	0.000106719	42.5142	41.5906	41.9835	26.1762	26.1734	30.0973	CDS	956056	957390	+	Ktr system potassium uptake protein B
BMF77_00888	1308.29	1326.09	1290.49	0.973155	-0.0392579	0.997168	0.999679	-0.0167419	4.6964	0.952898	0.965016	0.00259254	0.960519	0.969037	27.8069	26.2689	24.1079	16.8509	16.698	43.5467	CDS	957569	961213	+	Photosystem I assembly protein Ycf3
BMF77_00889	665.326	602.079	728.572	1.21009	0.275118	0.136128	0.213323	0.296309	3.72634	0.0242007	0.0420477	9.57937	0.0130369	0.0248169	11.9135	12.024	11.5591	14.815	15.5974	13.1841	CDS	961434	961652	-	Hypothetical protein
BMF77_00890	599.872	631.859	567.885	0.898752	-0.154005	0.423035	0.532472	-0.132322	3.57274	0.439445	0.527422	0.898024	0.368396	0.445732	13.3367	12.6522	11.2644	12.1065	12.6912	9.18989	CDS	961652	961894	-	Hypothetical protein
BMF77_00891	5175.69	5444.07	4907.32	0.901407	-0.14975	0.215081	0.311412	-0.128594	6.67887	0.246866	0.326016	1.55652	0.244086	0.314327	112.044	108.261	100.663	110.231	100.584	82.8026	CDS	961966	962661	-	Hypothetical protein
BMF77_00892	5472.38	6463.9	4480.86	0.693213	-0.528628	3.08754e-07	1.56274e-06	-0.507362	6.75779	3.18518e-07	1.21556e-06	31.657	0.000339918	0.00118931	114.206	133.319	133.551	85.1636	98.5717	84.4097	CDS	962731	963180	-	Hypothetical protein
BMF77_00893	3634.8	3261.57	4008.04	1.22887	0.297331	0.00575625	0.013482	0.318448	6.17147	0.000165753	0.000439007	18.921	0.00191242	0.0049021	63.5999	61.0399	67.6494	80.8191	85.571	73.4411	CDS	963288	963983	+	Ktr system potassium uptake protein A
BMF77_00894	1700.83	1765.21	1636.44	0.927048	-0.109284	0.435571	0.543668	-0.0875082	5.07458	0.392825	0.479785	1.03857	0.335126	0.410047	35.8985	32.8642	35.3091	28.7211	34.0151	35.1681	CDS	964163	965293	-	S-adenosylmethionine:tRNA ribosyltransferase-isomerase
BMF77_00895	4881.96	5927.25	3836.68	0.647295	-0.627504	1.65197e-10	1.29183e-09	-0.606224	6.59265	1.90232e-11	1.19126e-10	56.8662	3.81644e-05	0.000214782	110.094	116.135	123.213	74.2386	84.178	71.1788	CDS	965471	965866	+	Hypothetical protein
BMF77_00896	2151.59	1919.98	2383.21	1.24127	0.311816	0.011381	0.0246056	0.332471	5.41589	0.000201146	0.000526328	20.2849	0.00153332	0.00408443	34.5543	39.0333	39.6043	44.5541	49.303	48.7267	CDS	965919	966359	-	Hypothetical protein
BMF77_00897	1567.27	2086.89	1047.66	0.502019	-0.994187	7.73442e-14	8.75713e-13	-0.973493	4.95138	8.22437e-25	1.65109e-23	173.455	3.97126e-07	9.94281e-06	38.7978	39.3249	44.9101	20.8683	20.5673	21.235	CDS	966374	966877	+	Pentapeptide repeat protein Rfr32
BMF77_00898	1228.38	1457.7	999.057	0.685364	-0.545058	0.000215797	0.000686945	-0.523217	4.60232	2.60689e-07	1.00369e-06	44.9825	9.37584e-05	0.000427052	31.2069	28.3552	26.3818	19.8685	20.4469	19.4564	CDS	966933	967544	-	Hypothetical protein
BMF77_00899	548.597	497.379	599.815	1.20595	0.270173	0.156231	0.238463	0.291892	3.44894	0.0466781	0.0754748	7.63336	0.0222904	0.0394751	10.4902	9.78075	9.05361	11.6157	11.8142	12.4508	CDS	967674	968564	+	Hypothetical protein
BMF77_00900	7201	7212.65	7189.34	0.996767	-0.00467126	0.929053	0.952203	0.0163644	7.15578	0.833589	0.873632	0.0606634	0.811052	0.849267	140.141	143.728	141.363	149.423	144.16	136.522	CDS	968660	970018	+	Putative cysteine desulfurase
BMF77_00901	6635.04	5042.39	8227.69	1.63171	0.706381	8.18781e-14	9.18342e-13	0.727662	7.0408	6.77889e-19	8.43477e-18	104.662	3.29181e-06	3.78564e-05	102.74	97.6504	96.8947	169.146	170.162	152.967	CDS	970108	972381	-	GTP pyrophosphokinase
BMF77_00902	564.868	372.736	757	2.03093	1.02214	2.0014e-07	1.04854e-06	1.04353	3.49849	9.58073e-14	7.64219e-13	113.646	2.34193e-06	3.09965e-05	7.72266	7.17853	7.07445	15.0513	14.9268	15.3061	CDS	972660	973016	+	Hypothetical protein
BMF77_00903	3764.75	3542.05	3987.44	1.12574	0.170878	0.111904	0.180214	0.192086	6.22151	0.0219282	0.0385053	7.03256	0.0267002	0.0460765	68.028	72.7275	68.0705	80.3101	85.5538	72.739	CDS	973336	974814	+	Photosystem I assembly protein Ycf3
BMF77_00904	913.515	923.95	903.08	0.977412	-0.0329617	0.904378	0.936117	-0.011185	4.17954	0.93163	0.94907	0.0109694	0.918915	0.935558	19.1353	17.2733	18.0651	16.2147	16.9044	20.8918	CDS	975100	976347	+	Hypothetical protein
BMF77_00905	1361.03	1458.15	1263.91	0.86679	-0.206246	0.136762	0.214106	-0.184972	4.75272	0.0491756	0.0791648	6.73879	0.0292503	0.0499849	29.2829	27.5027	29.1821	25.1764	26.8441	23.6066	CDS	976448	976783	+	Thioredoxin-1
BMF77_00906	13681.3	16583	10779.6	0.650037	-0.621407	2.09697e-09	1.42421e-08	-0.600058	8.07924	1.66891e-07	6.60652e-07	30.4344	0.000390751	0.00133644	320.925	344.592	312.16	234.95	229.181	180.911	CDS	976958	977623	+	NADH dehydrogenase
BMF77_00907	2959.45	3831.99	2086.91	0.544602	-0.876725	1.54337e-10	1.20889e-09	-0.856556	5.8693	7.53307e-13	5.5204e-12	59.8828	3.11891e-05	0.00018512	68.6605	73.5799	83.6722	46.7354	42.8371	35.2929	CDS	978410	978910	+	Hypothetical protein
BMF77_00908	4031.06	5594.95	2467.17	0.440964	-1.18127	1.25341e-29	6.17404e-28	-1.16064	6.31379	3.20392e-19	4.09314e-18	89.4179	6.27542e-06	5.9968e-05	111.965	111.716	106.18	57.8603	50.4724	39.2872	CDS	978907	979518	+	Hypothetical protein
BMF77_00909	6897.29	9342.2	4452.38	0.476588	-1.06919	2.95565e-30	1.53501e-28	-1.0483	7.08929	3.52251e-21	5.37412e-20	102.774	3.54827e-06	3.98909e-05	177.7	187.584	185.494	101.251	89.4574	75.6723	CDS	979659	980585	+	Cytochrome c oxidase subunit 2
BMF77_00910	8680.82	12346.8	5014.89	0.40617	-1.29984	7.29858e-46	1.02567e-43	-1.27889	7.42031	4.30553e-25	8.78044e-24	118.969	1.93658e-06	2.79547e-05	244.674	240.57	242.679	116.63	100.842	82.5686	CDS	980666	982318	+	Putative cytochrome c oxidase subunit 1
BMF77_00911	4044.25	5305.27	2783.23	0.524616	-0.930667	8.21375e-19	1.49222e-17	-0.910191	6.31959	3.0845e-17	3.36478e-16	84.0441	8.07254e-06	7.16925e-05	96.7046	106.287	109.78	62.6957	55.8894	47.931	CDS	982457	983062	+	Cytochrome c oxidase subunit 3
BMF77_00912	137.671	109.52	165.821	1.51407	0.598436	0.107726	0.174775	0.617971	1.48457	0.046072	0.0745704	5.72579	0.0407329	0.0664238	2.05586	2.06383	2.33709	3.09025	2.56231	4.25949	CDS	983126	983302	-	Hypothetical protein
BMF77_00913	6122.26	6609.43	5635.08	0.852582	-0.23009	0.0140572	0.0296666	-0.209143	6.9207	0.0218108	0.0383414	6.558	0.0309709	0.0526429	131.681	130.672	127.319	124.301	111.005	101.807	CDS	983635	984672	+	Cytochrome c biogenesis protein CcsA
BMF77_00914	13809.6	14704.5	12914.8	0.878291	-0.187229	0.0881049	0.147088	-0.16642	8.09416	0.131063	0.189417	2.56236	0.144371	0.200816	284.5	295.464	286.957	299.136	242.698	230.683	CDS	984646	985344	-	Hypothetical protein
BMF77_00915	2242.09	1639.61	2844.58	1.73491	0.794859	2.80855e-11	2.3963e-10	0.816266	5.47756	7.25671e-26	1.58322e-24	186.925	2.89027e-07	8.9298e-06	33.9217	31.2266	31.5192	57.9512	56.6289	55.5918	CDS	985694	986746	+	Hypothetical protein
BMF77_00917	1548.06	1825.1	1271.02	0.696408	-0.521995	0.000133184	0.000438864	-0.500493	4.93605	2.54662e-06	8.75379e-06	31.5042	0.000345808	0.00120253	37.111	37.3732	33.1194	24.3766	23.3188	28.3186	CDS	987090	988409	+	Hypothetical protein
BMF77_00918	538.636	491.043	586.23	1.19385	0.255618	0.178754	0.266986	0.276832	3.42239	0.105053	0.154969	4.25036	0.0697286	0.106069	10.1475	9.96021	8.84306	11.5793	10.0085	13.465	CDS	988402	989901	+	Hypothetical protein
BMF77_00919	767.577	728.23	806.925	1.10806	0.148041	0.393744	0.503831	0.168448	3.93083	0.213811	0.289156	2.50118	0.14869	0.205717	13.4685	14.5365	14.9279	15.5421	14.4109	18.3018	CDS	989928	990938	+	Serine/threonine-protein kinase D
BMF77_00920	569.166	524.374	613.959	1.17084	0.227545	0.334766	0.445795	0.248396	3.50142	0.22891	0.306282	1.95839	0.19565	0.260612	10.622	10.2294	10.0642	11.6702	9.26904	15.7586	CDS	990935	991936	+	tRNA(Ile)-lysidine synthase
BMF77_00921	18742.4	16147.5	21337.3	1.3214	0.402067	2.08337e-06	9.25985e-06	0.423353	8.53726	3.75506e-07	1.42281e-06	30.8506	0.000372458	0.00127753	320.82	314.666	316.518	426.818	447.132	402.733	CDS	992064	993455	-	UDP-glucose 6-dehydrogenase TuaD
BMF77_00922	23722	23723.7	23720.2	0.999851	-0.000214512	0.933905	0.955503	0.0212221	8.87566	0.834381	0.873887	0.0487015	0.830331	0.86509	461.04	464.182	473.441	496.494	510.451	412.484	CDS	993849	994778	-	UDP-glucose 4-epimerase
BMF77_00923	16109.9	15665.8	16554.1	1.05671	0.0795734	0.393981	0.503887	0.100826	8.31767	0.250675	0.330133	1.56435	0.242993	0.313265	300.314	306.927	316.35	341.2	345.225	304.062	CDS	995315	998341	+	Valine--tRNA ligase
BMF77_00924	80.3309	73.1486	87.5133	1.19638	0.258673	0.568871	0.673254	0.282583	0.71262	0.394731	0.481497	1.01286	0.340864	0.416215	1.71322	1.18894	1.41068	1.47241	1.89164	1.8723	CDS	998423	998545	+	Hypothetical protein
BMF77_00925	13599.2	19195.1	8003.41	0.416951	-1.26205	2.00019e-47	3.08287e-45	-1.24094	8.06816	1.96719e-42	1.1749e-40	221.864	1.39062e-07	5.94099e-06	368.579	378.623	384.463	170.836	162.079	145.915	CDS	999233	999601	+	Hypothetical protein
BMF77_00926	1426.15	2045.19	807.114	0.394639	-1.34139	7.76033e-10	5.50949e-09	-1.31856	4.8131	5.88942e-08	2.44905e-07	31.6544	0.000340017	0.00118931	38.6924	39.7735	42.1098	11.8884	12.4332	23.9187	CDS	999796	1001937	+	Lactococcin-G-processing and transport ATP-binding protein LagD
BMF77_00927	469.452	537.299	401.606	0.747454	-0.419944	0.218387	0.315053	-0.397937	3.21758	0.151392	0.214009	2.50205	0.148628	0.205717	11.3336	10.0275	10.3169	6.16232	5.95007	11.8891	CDS	1002101	1003474	+	Colicin V secretion protein CvaA
BMF77_00928	322.184	325.868	318.499	0.977386	-0.0329996	0.917617	0.94552	-0.0115349	2.68204	0.961555	0.971929	0.00493291	0.945564	0.956373	6.14123	7.47016	5.6006	5.7624	6.55196	6.74029	CDS	1003515	1003754	+	Hypothetical protein
BMF77_00929	305.493	266.644	344.342	1.29139	0.368925	0.148977	0.229616	0.389966	2.61125	0.0489638	0.0788769	7.41204	0.0238014	0.0417792	5.4823	4.89037	5.34795	7.03486	6.79271	6.7715	CDS	1003751	1004137	+	Hypothetical protein
BMF77_00930	2387.04	1912.9	2861.18	1.49573	0.58085	8.23541e-07	3.87673e-06	0.601683	5.56664	1.62354e-15	1.52403e-14	107.685	2.92695e-06	3.51383e-05	37.7435	37.62	37.4146	60.0235	55.2703	55.8571	CDS	1004165	1005574	-	Hypothetical protein
BMF77_00931	3998.4	3724.76	4272.04	1.14693	0.197776	0.0575197	0.102472	0.219087	6.3084	0.00986325	0.0186788	8.81908	0.0159474	0.0295426	74.5645	74.5445	70.4918	88.2175	90.4548	76.9517	CDS	1005647	1006279	+	Hypothetical protein
BMF77_00932	104.991	114.263	95.7191	0.837708	-0.255481	0.619589	0.714037	-0.233561	1.08015	0.58383	0.661912	0.363908	0.56144	0.631201	2.29308	1.72733	2.71608	1.49059	1.16938	3.0581	tRNA	1006355	1006429	-	tRNA-Ala(tgc)
BMF77_00933	1857.8	1446.06	2269.55	1.56947	0.65028	2.91381e-07	1.48266e-06	0.671124	5.20612	4.79354e-18	5.51892e-17	144.162	8.67407e-07	1.63168e-05	28.2022	27.9963	29.0558	45.4085	44.8147	45.5438	CDS	1006508	1007410	+	Thiosulfate sulfurtransferase GlpE
BMF77_00934	14252.4	13462.3	15042.6	1.11739	0.16013	0.10863	0.175943	0.18116	8.14116	0.0644402	0.100586	3.96238	0.0781689	0.116992	266.577	265.359	261.755	333.656	296.816	269.44	CDS	1007543	1010437	+	Glycine dehydrogenase (decarboxylating)
BMF77_00935	328.542	261.416	395.667	1.51355	0.59794	0.15039	0.231167	0.619193	2.72072	0.0443781	0.0720729	5.11062	0.0505161	0.080188	5.27144	4.32955	5.81115	5.23524	7.01627	11.4055	CDS	1011698	1012099	-	Hypothetical protein
BMF77_00936	283.698	279.238	288.159	1.03195	0.0453684	0.897858	0.931686	0.0657867	2.50262	0.779177	0.832121	0.130527	0.726336	0.780233	4.69158	5.49606	6.27436	4.92622	5.91568	6.39704	CDS	1012516	1012764	+	Hypothetical protein
BMF77_00937	170.389	178.725	162.052	0.906713	-0.141283	0.800451	0.86003	-0.120731	1.77421	0.777435	0.830817	0.0993022	0.759951	0.809057	2.82022	3.58926	4.12676	1.96322	2.32156	5.39848	CDS	1012768	1013022	+	Toxin FitB
BMF77_00938	1850.64	2169.54	1531.75	0.706028	-0.502203	4.49323e-05	0.000160814	-0.48231	5.19378	7.35979e-06	2.37923e-05	27.0021	0.000592658	0.00187905	39.7994	41.3214	46.784	34.0109	27.7211	29.8788	CDS	1013609	1014184	+	Hypothetical protein
BMF77_00939	29784	37279.1	22289	0.597895	-0.742036	1.52328e-19	3.04529e-18	-0.720782	9.20107	2.377e-13	1.79989e-12	59.4846	3.20147e-05	0.000189081	737.053	733.287	727.51	479.606	460.838	393.168	CDS	1014491	1014919	+	Photosystem II 12 kDa extrinsic protein
BMF77_00940	2023.15	1806.54	2239.77	1.23981	0.310118	0.0115882	0.0249744	0.331278	5.32714	3.58895e-05	0.000105284	29.2858	0.000447256	0.00148712	34.976	35.4216	36.1092	42.1546	46.414	45.4346	CDS	1015042	1016748	+	L-aspartate oxidase
BMF77_00941	133.336	119.982	146.69	1.2226	0.289955	0.527905	0.634548	0.31288	1.43239	0.445085	0.532586	0.731443	0.414904	0.492923	2.66208	2.24329	2.16865	1.90868	2.098	4.75877	CDS	1017011	1017799	-	Hypothetical protein
BMF77_00942	122.945	111.712	134.178	1.20111	0.264367	0.758314	0.82836	0.287825	1.32252	0.679791	0.74518	0.191761	0.671918	0.730273	2.37215	2.10869	2.10549	0.890718	1.0318	6.08499	CDS	1017757	1018320	-	Hypothetical protein
BMF77_00944	420.645	421.478	419.812	0.996047	-0.00571407	0.966944	0.979756	0.0155893	3.06515	0.949398	0.962492	0.00733931	0.93363	0.947914	8.30252	8.5245	8.02192	7.07121	7.15384	10.875	CDS	1019347	1020438	-	Hypothetical protein
BMF77_00945	239.596	286.389	192.802	0.67322	-0.570851	0.101605	0.166371	-0.548848	2.24969	0.108575	0.159966	3.28599	0.103752	0.150013	5.53501	5.49606	5.85326	2.69033	2.87186	5.96017	CDS	1020435	1021295	-	ECF RNA polymerase sigma factor SigW
BMF77_00946	1401.09	1073.29	1728.88	1.61082	0.687791	3.58998e-06	1.54253e-05	0.709047	4.80017	8.23017e-10	4.26505e-09	52.857	5.06642e-05	0.00026778	21.4548	21.0421	20.7812	31.5932	31.7968	40.0049	CDS	1021831	1024392	+	Hypothetical protein
BMF77_00947	3696.55	3674.58	3718.52	1.01196	0.0171494	0.926817	0.952203	0.038026	6.19429	0.648268	0.717661	0.279181	0.610193	0.675041	71.4017	70.6188	74.6186	79.3466	75.8376	67.2937	CDS	1024985	1026511	+	Subtilisin DY
BMF77_00948	8897.86	6765.06	11030.7	1.63053	0.705344	2.4462e-10	1.86709e-09	0.726275	7.4639	2.58164e-12	1.80866e-11	57.5133	3.65189e-05	0.000208243	120.004	137.043	141.784	237.749	223.472	198.729	CDS	1026477	1027571	-	Threonine synthase
BMF77_00949	23477	24551	22403	0.912509	-0.132089	0.204199	0.297912	-0.110685	8.86015	0.31363	0.398649	1.11389	0.319117	0.393481	435.237	471.607	540.542	450.431	481.732	408.412	CDS	1027800	1028003	+	Hypothetical protein
BMF77_00950	1753.29	1686.2	1820.38	1.07958	0.110467	0.357061	0.469725	0.131931	5.11951	0.147381	0.209019	3.34756	0.101017	0.146527	34.7915	31.2715	33.351	34.5199	35.4253	38.9439	CDS	1028021	1030420	-	Hypothetical protein
BMF77_00951	155.293	113.43	197.156	1.73813	0.797538	0.0409255	0.0762943	0.816207	1.66128	0.0145606	0.0266656	8.0305	0.0198658	0.0357105	1.92408	2.13113	2.63186	3.14478	3.1642	5.47649	CDS	1030793	1030966	+	Hypothetical protein
BMF77_00952	2281.95	1639.13	2924.76	1.78433	0.835386	3.47264e-12	3.3251e-11	0.856042	5.50315	1.70089e-28	4.48998e-27	208.134	1.82768e-07	6.93068e-06	31.4969	32.8418	32.2982	61.1869	57.4199	56.3563	CDS	1030934	1031989	-	N(1)-aminopropylagmatine ureohydrolase
BMF77_00953	2745.3	1970.85	3519.76	1.78592	0.836664	2.76102e-13	2.95788e-12	0.857116	5.76943	1.615e-28	4.28693e-27	188.614	2.7817e-07	8.80195e-06	36.2412	40.8727	39.0779	71.7483	69.4404	69.3689	CDS	1032098	1033018	-	Ribosomal protein L11 methyltransferase
BMF77_00954	38596.8	43996.5	33197.1	0.75454	-0.40633	4.24161e-07	2.09147e-06	-0.385049	9.57625	2.88779e-05	8.62366e-05	19.3456	0.00178315	0.00464298	852.419	876.723	864.725	696.415	690.363	599.512	CDS	1033306	1034886	-	D-3-phosphoglycerate dehydrogenase
BMF77_00955	1632.85	1403	1862.7	1.32766	0.408882	0.00188495	0.00492146	0.429401	5.01877	6.3168e-06	2.06018e-05	31.9632	0.000328482	0.00115573	26.7262	27.4803	28.5083	36.9375	34.0839	40.3794	CDS	1035047	1036756	-	2-succinyl-5-enolpyruvyl-6-hydroxy-3-cyclohexene-1-carboxylate synthase
BMF77_00956	1143.63	1167.25	1120.01	0.959533	-0.0595953	0.698234	0.781013	-0.0383953	4.50287	0.682862	0.747644	0.346391	0.570834	0.638596	23.1943	23.5994	22.0234	22.5043	22.3902	22.1088	CDS	1036769	1037134	+	Dihydroneopterin aldolase
BMF77_00957	808.103	634.368	981.839	1.54774	0.630166	0.00018485	0.000595158	0.651464	4.00881	4.94378e-09	2.34805e-08	71.3182	1.56259e-05	0.000113054	12.6778	12.4054	12.3171	18.7414	19.7591	20.2365	CDS	1037288	1037752	+	Hypothetical protein
BMF77_00958	3406.11	3002.91	3809.31	1.26854	0.343167	0.00118513	0.00323205	0.364229	6.07776	9.90226e-07	3.56005e-06	36.0521	0.000212973	0.000817338	59.9363	57.8993	59.2064	73.6206	73.4129	80.8211	CDS	1037749	1040511	+	Hypothetical protein
BMF77_00959	98.7417	98.2753	99.2082	1.00949	0.0136309	0.922788	0.949006	0.0408246	1.0032	0.966041	0.97502	0.00372336	0.952696	0.962771	2.42486	1.72733	1.64228	0.636227	0.79105	4.49353	CDS	1040550	1041131	-	Inner membrane transport permease YbhS
BMF77_00960	248.527	212.619	284.436	1.33777	0.419833	0.404839	0.514631	0.441514	2.31978	0.242461	0.321442	1.69077	0.226246	0.293991	4.53344	3.79116	4.21098	3.61741	4.12722	9.2523	CDS	1041386	1042519	-	Putative ABC transporter ATP-binding protein YbhF
BMF77_00961	115.031	84.0977	145.964	1.73565	0.795475	0.32392	0.434135	0.818789	1.24074	0.112826	0.165515	2.81193	0.128352	0.181118	1.95043	1.32354	1.68439	1.41788	1.84005	5.46089	CDS	1042733	1042978	-	Hypothetical protein
BMF77_00962	141.222	111.478	170.967	1.53364	0.616958	0.405483	0.514991	0.636984	1.52499	0.192488	0.263526	1.95962	0.195522	0.260587	2.16129	1.88436	2.52659	2.18135	1.77126	6.25662	CDS	1043045	1043371	-	Hypothetical protein
BMF77_00963	1711.08	1982.52	1439.65	0.726173	-0.461615	0.000300972	0.000926575	-0.441123	5.08103	1.16414e-06	4.14786e-06	38.0257	0.000175264	0.000703708	36.5311	39.123	41.2255	28.9756	27.0505	30.0817	CDS	1043577	1044698	+	Ferrochelatase
BMF77_00964	658.557	646.958	670.157	1.03586	0.0508273	0.852826	0.899709	0.0707488	3.70965	0.632501	0.704306	0.370929	0.557762	0.628683	11.9135	11.8894	14.3384	14.6332	13.4307	12.0296	CDS	1044786	1045022	-	Hypothetical protein
BMF77_00965	3307.62	3105.35	3509.89	1.13027	0.176672	0.123628	0.195919	0.197344	6.03485	0.0156931	0.0285644	8.11712	0.019381	0.034984	56.8525	62.027	64.1964	72.0209	72.4327	65.5462	CDS	1045061	1045561	-	Hypothetical protein
BMF77_00966	3609.23	3474.09	3744.38	1.0778	0.108091	0.311806	0.421803	0.129452	6.16035	0.120443	0.17545	3.2524	0.105283	0.151977	70.3474	66.4463	68.0284	76.1473	80.0852	67.8242	CDS	1045711	1046139	-	Hypothetical protein
BMF77_00967	11728.3	14126.5	9330.1	0.660469	-0.598438	9.31998e-11	7.48418e-10	-0.576869	7.85719	2.88819e-08	1.24885e-07	35.5164	0.000224881	0.000852088	271.189	266.144	295.506	167.619	208.717	182.019	CDS	1046265	1046585	-	Hypothetical protein
BMF77_00968	77.6002	73.9865	81.2139	1.09769	0.134465	0.853276	0.899791	0.160961	0.673768	0.838002	0.876911	0.0510494	0.826364	0.862843	1.55508	1.48057	1.32646	0.454448	0.584689	3.80702	CDS	1047332	1047538	+	Hypothetical protein
BMF77_00969	14822.6	14042.8	15602.3	1.11105	0.151929	0.12005	0.191454	0.173088	8.19777	0.07801	0.118971	3.58652	0.0912385	0.134176	274.062	283.866	269.987	340.036	317.142	276.305	CDS	1047535	1049595	-	Ribonuclease R
BMF77_00970	45282.3	50104.6	40460	0.807512	-0.308444	0.000114547	0.000381928	-0.287076	9.80711	0.000964415	0.00222178	12.0928	0.00711511	0.0148066	961.748	987.855	1004.36	793.921	861.78	765.273	CDS	1050043	1050258	-	30S ribosomal protein S18
BMF77_00971	3686.15	4813.42	2558.88	0.531614	-0.911548	3.43735e-18	6.10545e-17	-0.890693	6.18592	8.83282e-22	1.4021e-20	115.038	2.22668e-06	2.9885e-05	93.6208	91.7281	98.4317	54.9519	53.3787	44.7793	CDS	1050502	1051056	-	Hypothetical protein
BMF77_00972	2090.43	1990.34	2190.51	1.10057	0.138248	0.270641	0.375362	0.15941	5.37337	0.0683429	0.10578	5.04962	0.0516395	0.0816188	38.6397	38.0462	40.657	42.6454	47.4458	40.9879	CDS	1051598	1052926	+	Hypothetical protein
BMF77_00973	3654.37	3198.68	4110.05	1.28492	0.361679	0.000562893	0.00165102	0.382859	6.17939	7.04554e-08	2.90454e-07	45.0832	9.29705e-05	0.000425084	63.2046	61.6456	63.7332	78.2378	83.4558	84.1913	CDS	1052998	1055043	+	Single-stranded-DNA-specific exonuclease RecJ
BMF77_00974	5469.44	5801.45	5137.42	0.88554	-0.17537	0.217264	0.313716	-0.153869	6.75874	0.222784	0.299208	1.66537	0.229481	0.297871	105.086	109.428	127.508	97.8336	120.635	89.0437	CDS	1055156	1055275	-	Photosystem II reaction center protein Ycf12
BMF77_00975	1407.6	1361.09	1454.12	1.06835	0.0953906	0.494847	0.603774	0.11649	4.80319	0.171941	0.239305	3.75144	0.0851863	0.126091	26.7789	26.5157	26.9503	28.9029	29.8707	28.225	CDS	1055442	1055792	+	Hypothetical protein
BMF77_00976	182.106	142.919	221.294	1.54839	0.630769	0.0494949	0.0900559	0.651272	1.88092	0.0339595	0.0567536	6.53954	0.0311537	0.0529158	2.82022	2.82655	2.77925	3.76283	3.47374	5.99137	CDS	1055882	1056613	-	Hypothetical protein
BMF77_00977	569.361	565.749	572.973	1.01277	0.0183035	0.951498	0.967289	0.038602	3.50047	0.807549	0.851571	0.104732	0.753718	0.803495	9.91031	11.7997	11.6434	10.8704	10.7136	12.6849	CDS	1056610	1057791	-	Hypothetical protein
BMF77_00978	1901.27	1679.82	2122.71	1.26365	0.337595	0.00922979	0.0205403	0.357719	5.23766	8.4693e-05	0.000234723	23.4836	0.000950388	0.00276214	30.6798	33.0661	35.288	45.0449	41.4957	40.4418	CDS	1058333	1058710	+	Hypothetical protein
BMF77_00979	1146	887.854	1404.14	1.5815	0.661289	1.04337e-05	4.15434e-05	0.682141	4.51093	1.22009e-08	5.51522e-08	47.5783	7.581e-05	0.000362769	17.4485	18.3052	16.5913	30.9388	28.8905	24.1839	CDS	1058741	1059022	+	Hypothetical protein
BMF77_00980	14222.9	13712.1	14733.6	1.0745	0.103663	0.373859	0.485539	0.124905	8.13805	0.251222	0.330757	1.48179	0.254868	0.326302	283.709	240.436	284.283	315.405	304.571	261.576	CDS	1059065	1060171	-	Fatty acid desaturase
BMF77_00981	65093.6	74145.9	56041.3	0.755825	-0.403876	0.00302898	0.00759311	-0.382617	10.3303	0.00137402	0.00307578	10.748	0.00973325	0.0193854	1504.73	1601.78	1264.96	1204.38	1159.13	989.606	CDS	1060415	1060900	-	Hypothetical protein
BMF77_00982	5789.52	5700.39	5878.64	1.03127	0.0444225	0.651736	0.741944	0.0654417	6.84132	0.356083	0.443063	1.27657	0.288146	0.361259	111.386	111.245	113.444	117.193	117.058	117.425	CDS	1061150	1063750	+	DNA mismatch repair protein MutS
BMF77_00983	6060.36	6582.75	5537.98	0.841287	-0.24933	0.00942661	0.0209004	-0.228122	6.90602	0.0153314	0.0279381	7.2319	0.025126	0.0437507	138.085	124.637	125.382	119.102	113.051	99.1853	CDS	1063823	1064395	-	Hypothetical protein
BMF77_00984	62017.2	70202	53832.5	0.766822	-0.383035	1.41534e-06	6.46334e-06	-0.361747	10.2605	0.000163408	0.000433275	15.3909	0.00358989	0.0083063	1386.2	1385.3	1367.37	1143.26	1118.82	958.9	CDS	1064899	1070616	-	Leukotoxin
BMF77_00985	1277.78	1345.47	1210.1	0.899387	-0.152986	0.244086	0.344635	-0.132938	4.66236	0.231727	0.309186	2.16436	0.175786	0.237902	22.9835	27.3233	29.0137	23.6131	23.9207	24.8548	CDS	1070830	1071432	-	Hypothetical protein
BMF77_00986	3913.85	3976.14	3851.57	0.968669	-0.0459236	0.824078	0.87909	-0.0248001	6.27611	0.830054	0.870119	0.051588	0.825468	0.862283	80.6794	75.397	78.3453	67.9673	70.4206	91.9457	CDS	1071558	1078649	-	Leukotoxin
BMF77_00987	1370.98	1400.58	1341.37	0.957728	-0.062312	0.798531	0.858739	-0.041175	4.76411	0.792217	0.840785	0.0807125	0.78285	0.826255	26.4099	27.9065	28.2557	22.6133	23.422	34.1695	CDS	1079224	1080828	-	Phytochrome-like protein cph2
BMF77_00988	1615.06	1482.86	1747.26	1.17831	0.236719	0.0721732	0.124582	0.257892	5.00217	0.0018957	0.00415107	18.208	0.00215646	0.00541437	28.9929	28.8487	29.5821	33.4474	36.0616	35.0277	CDS	1080857	1081690	-	Hypothetical protein
BMF77_00989	4187.32	5705.08	2669.56	0.467927	-1.09564	1.74241e-26	6.50409e-25	-1.07418	6.36922	2.12954e-21	3.27168e-20	104.021	3.37629e-06	3.85932e-05	113.916	108.867	113.57	53.7703	61.3752	44.6388	CDS	1081854	1082177	-	Hypothetical protein
BMF77_00990	877.707	756.868	998.546	1.31931	0.399788	0.013916	0.0294206	0.421586	4.12574	0.000439789	0.00107815	20.9667	0.00137853	0.00374665	15.6562	13.9757	14.9911	18.9414	22.029	18.7854	CDS	1082776	1083264	+	Pentapeptide repeat protein Rfr32
BMF77_00991	2298.16	1767.21	2829.1	1.60088	0.678868	1.36495e-08	8.3935e-08	0.699943	5.51266	3.44886e-16	3.48386e-15	99.7527	4.01153e-06	4.35616e-05	35.1078	34.2775	34.8038	59.2237	58.7956	51.2543	CDS	1083261	1084391	+	N5-carboxyaminoimidazole ribonucleotide synthase
BMF77_00992	15347.1	13079.7	17614.4	1.3467	0.429428	0.225059	0.322826	0.452363	8.25003	0.0332465	0.0557374	4.65158	0.0597959	0.0927011	257.668	265.673	247.795	270.833	500.786	283.514	misc_RNA	1084454	1084638	+	6S
BMF77_00993	1827.06	1900.97	1753.15	0.922239	-0.116788	0.365122	0.477175	-0.0956893	5.17749	0.245021	0.324028	2.38057	0.157716	0.215983	38.6397	37.3059	36.1302	36.6285	34.1527	34.0915	CDS	1085006	1085467	+	Ribosome maturation factor RimP
BMF77_00994	6316.78	6532.43	6101.13	0.933976	-0.0985429	0.313886	0.424257	-0.0773931	6.96641	0.318965	0.404141	1.36917	0.272413	0.344062	134.422	126.006	124.708	125.482	122.406	117.113	CDS	1085960	1087237	+	Hypothetical protein
BMF77_00995	8138.01	9209.77	7066.24	0.767255	-0.382223	0.383474	0.493998	-0.360537	7.33068	0.139595	0.199995	2.2206	0.170832	0.231885	261.806	119.904	161.344	154.385	147.428	120.998	CDS	1087471	1087740	+	Hypothetical protein
BMF77_00996	200856	220945	180766	0.818151	-0.28956	0.000186117	0.000598833	-0.268176	11.9563	0.00409644	0.00838235	8.89331	0.01563	0.0289908	4257.8	4368.38	4399.86	3700.3	3834.53	3281.62	CDS	1088180	1091275	+	Translation initiation factor IF-2
BMF77_00997	71228.3	69829.8	72626.7	1.04005	0.0566585	0.487468	0.596752	0.0781988	10.4621	0.42931	0.517337	0.672532	0.43364	0.510202	1428.98	1368.38	1319.62	1404.04	1606.85	1335.39	CDS	1091864	1092109	+	Hypothetical protein
BMF77_00998	56725.4	66203.9	47246.9	0.713658	-0.486695	1.14487e-09	8.00909e-09	-0.465343	10.1315	3.46075e-06	1.16941e-05	23.2637	0.000980571	0.00283434	1315.59	1313.29	1274.28	1003.17	995.141	828.775	CDS	1092868	1094592	+	Cellulosome-anchoring protein
BMF77_00999	1540.21	1604.31	1476.11	0.920094	-0.120147	0.365597	0.477666	-0.0986484	4.93166	0.323516	0.408715	1.48929	0.253756	0.32514	31.6023	31.9893	30.9928	28.2303	32.8974	27.2108	CDS	1094638	1094898	-	Hypothetical protein
BMF77_01000	198.614	225.128	172.1	0.764454	-0.387499	0.237838	0.337509	-0.365113	1.98284	0.178842	0.247182	2.77588	0.130518	0.183686	4.5598	4.39685	4.31625	2.67216	3.45654	4.16588	tRNA	1094935	1095006	+	tRNA-Thr(cgt)
BMF77_01001	648.549	597.734	699.363	1.17002	0.226536	0.226859	0.324725	0.247708	3.6896	0.0681156	0.105462	6.12987	0.0355766	0.0590635	11.3336	11.7997	12.1066	12.87	15.3911	13.5898	CDS	1095494	1096129	+	Hypothetical protein
BMF77_01002	1557.9	1600.58	1515.21	0.946664	-0.0790752	0.552764	0.657482	-0.0580632	4.94824	0.514969	0.59823	0.741851	0.411731	0.490464	30.8116	30.6433	32.9088	28.6848	30.1115	31.8448	CDS	1096253	1097068	-	Type III pantothenate kinase
BMF77_01003	28386.4	33086.3	23686.5	0.7159	-0.48217	1.01108e-08	6.31497e-08	-0.460934	9.13268	1.16063e-05	3.64356e-05	21.0877	0.0013531	0.00369817	652.605	651.182	646.87	521.616	486.582	409.02	CDS	1097290	1099101	+	Elongation factor 4
BMF77_01004	17614.8	18568	16661.5	0.897321	-0.156303	0.0552309	0.0989848	-0.135002	8.44558	0.145951	0.207237	2.44635	0.152707	0.210511	361.779	364.064	368.861	348.998	349.782	298.164	CDS	1099548	1100171	-	Hypothetical protein
BMF77_01005	100590	113701	87480.1	0.769389	-0.378215	1.22426e-06	5.65581e-06	-0.356764	10.9583	0.000367783	0.000921966	13.5829	0.0051537	0.011243	2180.03	2203.81	2319.49	1808.36	1877.4	1549	CDS	1100223	1103135	-	Alkaline elastase YaB
BMF77_01006	4659.33	3735.19	5583.46	1.49483	0.579977	9.16327e-09	5.776e-08	0.601091	6.53061	2.92504e-15	2.70849e-14	89.1764	6.34494e-06	6.03907e-05	73.6948	73.6697	72.85	115.666	114.29	104.1	CDS	1103734	1104921	+	Glycogen synthase
BMF77_01007	4017.64	5115.78	2919.51	0.570687	-0.809229	6.44542e-15	8.06183e-14	-0.78801	6.31057	5.33478e-22	8.69952e-21	126.026	1.52333e-06	2.37866e-05	105.35	96.4839	99.7792	60.3871	60.6529	53.6415	CDS	1105110	1106093	+	Cyanophycinase
BMF77_01008	7792.68	7070.53	8514.84	1.20427	0.268161	0.132371	0.208254	0.289565	7.2712	0.0293824	0.0500496	5.20559	0.0488273	0.0777656	118.713	140.565	157.554	165.637	195.321	148.677	CDS	1106446	1107285	+	Hypothetical protein
BMF77_01009	529.583	535.186	523.98	0.979061	-0.0305291	0.881938	0.919664	-0.0100254	3.39573	0.957984	0.969551	0.00524684	0.943862	0.955662	10.0157	9.89291	11.6434	9.81608	9.26904	12.248	CDS	1107653	1107928	-	Hypothetical protein
BMF77_01010	39586.4	50679	28493.9	0.562242	-0.830736	1.74981e-24	5.5368e-23	-0.809401	9.61126	1.63379e-16	1.70815e-15	74.5121	1.31142e-05	0.000100095	1004.37	985.029	998.466	602.762	599.152	503.041	CDS	1107997	1109424	-	Phosphoglucomutase
BMF77_01011	2441.12	2278.34	2603.89	1.14289	0.192682	0.0903028	0.150337	0.214207	5.59702	0.00580631	0.011521	12.2383	0.00688701	0.0144199	46.9949	42.7571	44.5732	50.4437	54.015	51.3323	CDS	1109547	1110416	+	Hypothetical protein
BMF77_01012	17432.5	20304.7	14560.2	0.717086	-0.479783	2.1094e-06	9.34944e-06	-0.458087	8.42947	2.57027e-05	7.72859e-05	19.7185	0.00167838	0.00440863	420.424	380.754	395.937	261.29	332.447	277.678	CDS	1110608	1110907	+	Hypothetical protein
BMF77_01013	29041.5	28882.5	29200.5	1.01101	0.0157971	0.887042	0.923374	0.0377155	9.16784	0.760353	0.816764	0.0990346	0.760263	0.809208	599.02	558.4	545.427	528.887	695.746	523.293	CDS	1111048	1111356	+	Hypothetical protein
BMF77_01014	6377.86	6935.16	5820.56	0.839282	-0.252772	0.00723968	0.0165271	-0.231362	6.97979	0.0172568	0.0311025	6.87265	0.0280523	0.0481617	140.458	136.616	131.804	121.01	125.725	101.572	CDS	1111613	1112338	-	Ribonuclease 3
BMF77_01015	304.321	236.19	372.452	1.57692	0.657107	0.0307759	0.0593171	0.677565	2.61086	0.0102119	0.0193009	9.41987	0.0135892	0.0257655	4.87608	4.03792	5.01107	6.85308	5.65773	9.75158	CDS	1112533	1113471	-	Hypothetical protein
BMF77_01016	541.534	444.816	638.253	1.43487	0.52092	0.00997995	0.021954	0.541383	3.43324	0.000195853	0.000514734	27.5499	0.000553047	0.00177552	8.53974	8.54694	9.13783	13.4153	12.6912	12.0764	CDS	1113471	1114853	-	Hypothetical protein
BMF77_01017	158787	137083	180491	1.31665	0.396874	0.257435	0.3605	0.419789	11.6207	0.0542783	0.0863609	3.74671	0.0853527	0.126259	2812.84	2792.92	2476.35	2708.09	5137.06	2966.51	misc_RNA	1114989	1115352	-	RNaseP_bact_a
BMF77_01018	2911.33	2589.94	3232.71	1.24818	0.319826	0.00451981	0.0108704	0.340711	5.85146	3.77399e-05	0.000110221	24.2035	0.000859229	0.00254994	51.3438	50.9451	50.4054	69.8941	64.2126	59.2896	CDS	1115405	1116103	-	Hypothetical protein
BMF77_01019	266.896	273.562	260.23	0.951265	-0.0720811	0.805599	0.864007	-0.0508143	2.41071	0.814968	0.85788	0.110136	0.747691	0.798317	5.61409	5.27173	5.24267	5.30795	5.14182	5.11763	CDS	1116417	1116761	-	Hypothetical protein
BMF77_01020	125.857	138.453	113.262	0.818049	-0.28974	0.437065	0.545389	-0.269187	1.33617	0.363197	0.449924	1.21799	0.298775	0.372436	2.21401	2.91628	3.03191	1.94504	2.47633	2.35598	CDS	1116973	1117119	-	Hypothetical protein
BMF77_01021	1118.39	852.641	1384.13	1.62335	0.698971	0.00103562	0.00286187	0.720272	4.47608	8.5189e-07	3.09296e-06	31.169	0.000359171	0.00124177	17.264	16.3087	16.6965	24.722	24.0582	33.9823	CDS	1117237	1119588	-	Penicillin-binding protein 4
BMF77_01022	7647.67	7335.64	7959.7	1.08507	0.11779	0.185043	0.27449	0.139062	7.24316	0.0783742	0.119442	4.16837	0.0720091	0.108983	148.075	146.083	138.331	153.204	164.607	158.413	CDS	1119803	1125457	+	Putative lipoprotein YfhM
BMF77_01023	8937.65	9788.9	8086.4	0.826078	-0.27565	0.00150705	0.00403052	-0.254452	7.46639	0.0083713	0.0160635	8.36361	0.0180797	0.0330596	180.731	199.092	197.284	169.873	169.749	144.23	CDS	1125801	1126496	+	Hypothetical protein
BMF77_01024	6623.28	6879.85	6366.72	0.925416	-0.111826	0.219195	0.315836	-0.0907094	7.03475	0.242553	0.321475	1.87758	0.204265	0.270579	132.867	138.097	134.646	130.354	130.454	120.108	CDS	1126587	1127933	+	Magnesium and cobalt efflux protein CorC
BMF77_01025	870.361	602.261	1138.46	1.89031	0.918624	4.70609e-08	2.68968e-07	0.938099	4.11747	1.93945e-13	1.48505e-12	85.9099	7.38466e-06	6.7888e-05	11.0173	11.6875	12.8014	25.34	22.0118	20.7514	CDS	1127936	1128508	-	Non-canonical purine NTP pyrophosphatase
BMF77_01026	1583.79	978.177	2189.4	2.23824	1.16237	6.79125e-18	1.15888e-16	1.18357	4.97946	2.48468e-27	5.87713e-26	164.077	5.02566e-07	1.14893e-05	19.9261	17.3631	20.3811	45.0994	46.8267	39.0843	CDS	1128649	1129257	-	Hypothetical protein
BMF77_01027	3162.95	3601.6	2724.3	0.756415	-0.40275	0.000156273	0.000509326	-0.381871	5.9675	2.29109e-05	6.94595e-05	23.4027	0.000961355	0.00279062	68.4233	72.0096	71.9025	57.4968	57.5231	47.9934	CDS	1129455	1129748	-	Hypothetical protein
BMF77_01028	3811.03	3574.06	4048	1.13261	0.179646	0.267665	0.371773	0.200329	6.23932	0.0977573	0.145193	3.10975	0.112122	0.160732	59.1456	71.0001	80.5561	73.8206	89.0619	79.3545	CDS	1130226	1130396	-	Hypothetical protein
BMF77_01029	13519.9	14116.1	12923.6	0.915523	-0.127332	0.119961	0.191376	-0.105908	8.0641	0.284829	0.367368	1.32725	0.27938	0.351561	270.478	284.988	276.767	266.543	279.619	227.204	CDS	1130648	1131739	+	Alanine dehydrogenase
BMF77_01030	2730.06	2053.43	3406.7	1.65903	0.730339	2.91301e-10	2.20227e-09	0.750526	5.76105	3.39197e-15	3.12873e-14	80.738	9.49551e-06	8.04425e-05	36.9265	39.3697	44.7627	70.6031	70.2831	62.9406	CDS	1131833	1132222	-	Hypothetical protein
BMF77_01031	4927.09	5211.45	4642.73	0.890871	-0.166711	0.0917082	0.152305	-0.145385	6.60786	0.110524	0.162587	3.19715	0.107867	0.155191	106.878	101.733	98.6422	97.5609	97.987	82.2565	CDS	1132285	1133112	+	Putative ribonucleotide transport ATP-binding protein mkl
BMF77_01032	12678.1	13385.3	11970.9	0.894335	-0.161112	0.0493894	0.0898982	-0.139895	7.97114	0.12497	0.181217	2.81221	0.128335	0.181118	248.733	268.14	272.261	248.129	249.336	218.794	CDS	1133164	1134588	+	Hypothetical protein
BMF77_01033	1095.24	1235.34	955.142	0.77318	-0.371124	0.0147494	0.0309771	-0.349664	4.43822	0.0017878	0.00393102	15.6763	0.00339972	0.00793933	26.2518	21.3786	25.2027	19.3231	19.3463	18.4734	CDS	1134684	1134980	-	Hypothetical protein
BMF77_01034	73957.4	100802	47113.3	0.467386	-1.09731	4.15711e-42	4.2261e-40	-1.07611	10.512	2.39394e-25	5.01677e-24	115.901	2.15864e-06	2.93846e-05	2042.5	1981.09	1919.39	1029.34	960.266	829.197	CDS	1135622	1138072	+	ATP-dependent Clp protease ATP-binding subunit ClpC
BMF77_01035	1755.69	1646.47	1864.9	1.13267	0.179723	0.173245	0.260304	0.200785	5.12205	0.0445166	0.0722488	5.81945	0.0394589	0.0645224	32.762	31.9893	32.3193	39.4097	39.6041	32.5781	CDS	1138391	1138717	-	Hypothetical protein
BMF77_01036	16247.3	19619.7	12874.9	0.656223	-0.607742	7.37244e-13	7.57538e-12	-0.586463	8.32725	9.55014e-11	5.49766e-10	49.1129	6.7171e-05	0.000332239	380.414	390.714	385.578	268.179	269.456	232.727	CDS	1139080	1140831	-	Putative multidrug resistance ABC transporter ATP-binding/permease protein YheI
BMF77_01037	10368.5	12289.1	8447.94	0.687432	-0.540711	7.48031e-10	5.32652e-09	-0.519475	7.67953	1.34973e-07	5.40572e-07	32.886	0.000296756	0.00106609	241.168	233.347	250.006	180.325	176.542	148.614	CDS	1141074	1141751	-	Hypothetical protein
BMF77_01038	2135.72	1015.11	3256.34	3.20786	1.68161	3.41394e-16	4.958e-15	1.70345	5.41158	1.78473e-39	8.79117e-38	204.895	1.95432e-07	7.23856e-06	21.323	20.8402	17.6861	75.1839	64.161	55.467	CDS	1142194	1143180	+	Hypothetical protein
BMF77_01039	447.631	218.495	676.767	3.0974	1.63106	3.52091e-13	3.74675e-12	1.65052	3.17177	8.70394e-20	1.18483e-18	149.494	7.44464e-07	1.47808e-05	3.95358	4.46415	4.46364	14.3969	14.2561	11.8423	CDS	1143224	1143406	+	Hypothetical protein
BMF77_01040	364.537	261.777	467.297	1.7851	0.836003	0.00285263	0.0071774	0.857348	2.87015	0.000436446	0.0010716	17.4981	0.00243853	0.00601203	5.90401	4.32955	5.20056	8.94354	7.25702	11.7331	CDS	1143512	1144141	+	Hypothetical protein
BMF77_01041	279.241	203.659	354.822	1.74223	0.800939	0.00225757	0.0058149	0.822368	2.48992	0.000678112	0.00160318	18.166	0.00217196	0.00544758	4.45437	3.679	3.8741	6.47134	6.05325	8.69061	CDS	1144156	1144626	+	Hypothetical protein
BMF77_01042	341.117	257.653	424.58	1.64787	0.720606	0.024042	0.0477028	0.7419	2.77458	0.00358391	0.00742288	11.9919	0.00727861	0.0150943	5.40323	5.09227	4.69524	7.21664	6.75832	11.4055	CDS	1144672	1145121	+	Hypothetical protein
BMF77_01043	96.6253	96.1525	97.0982	1.00984	0.0141201	0.936675	0.957927	0.0383994	0.974302	0.958527	0.969895	0.00486344	0.945948	0.956558	2.00315	1.74977	1.916	0.87254	0.945821	3.97865	CDS	1145376	1145936	+	Hypothetical protein
BMF77_01044	345.213	369.423	321.003	0.868932	-0.202684	0.421362	0.531345	-0.180782	2.77722	0.379713	0.466892	1.32326	0.280055	0.352132	8.24981	6.39338	7.13761	6.63494	6.8787	5.69492	CDS	1146027	1146215	-	Hypothetical protein
BMF77_01045	12456.8	12766.8	12146.9	0.951445	-0.0718076	0.363203	0.475187	-0.0505149	7.94614	0.583794	0.661912	0.358338	0.564393	0.63355	245.728	248.691	258.259	252.201	256.231	218.389	CDS	1146594	1147592	+	UDP-glucose 4-epimerase
BMF77_01046	739.315	621.631	857	1.37863	0.463235	0.00953845	0.0210994	0.484041	3.8798	0.000412817	0.00102199	20.3662	0.00151377	0.00404518	11.6235	12.8765	12.1487	17.2872	19.054	14.9472	CDS	1147690	1147848	-	Hypothetical protein
BMF77_01047	1253.51	616.312	1890.71	3.06778	1.6172	6.61847e-28	2.87482e-26	1.63879	4.64576	2.19924e-47	1.91054e-45	319.862	2.87663e-08	2.97087e-06	12.4933	12.1362	11.7065	38.9553	41.0486	33.1398	CDS	1148036	1148413	-	Hypothetical protein
BMF77_01048	299.147	170.864	427.43	2.50158	1.32284	5.48059e-07	2.65312e-06	1.34343	2.59456	8.19729e-11	4.78225e-10	80.4687	9.62448e-06	8.11037e-05	3.37372	3.49953	3.20035	8.94354	8.71875	7.91048	CDS	1148413	1148622	-	Hypothetical protein
BMF77_01049	410.182	224.759	595.604	2.64996	1.40597	9.08639e-10	6.4223e-09	1.42738	3.04514	5.49467e-14	4.55001e-13	101.183	3.78349e-06	4.16533e-05	4.63887	4.12765	4.48469	11.7975	13.3791	10.4693	CDS	1148631	1148846	-	Hypothetical protein
BMF77_01050	1922.98	1365.73	2480.23	1.81604	0.860799	6.39917e-08	3.58864e-07	0.880126	5.25735	1.25459e-09	6.38384e-09	42.7548	0.000113475	0.00049696	22.7726	24.4743	33.2667	48.3169	54.1697	45.9339	CDS	1148846	1149724	-	Proteasome-associated ATPase
BMF77_01051	15170.6	15947.9	14393.4	0.902526	-0.147959	0.0800238	0.135203	-0.126706	8.23011	0.138179	0.198085	2.64764	0.138618	0.193776	317.736	310.741	311.76	296.028	299.189	265.976	CDS	1149934	1152564	+	Aconitate hydratase B
BMF77_01052	285.723	332.227	239.219	0.720048	-0.473836	0.0628439	0.110555	-0.452465	2.50393	0.0704082	0.10859	4.95259	0.0534921	0.0841572	5.6668	6.8869	7.03234	4.30817	6.03606	3.97865	CDS	1152617	1152805	+	Hypothetical protein
BMF77_01053	334.01	356.62	311.4	0.873198	-0.195619	0.432345	0.541338	-0.17428	2.73112	0.354141	0.441452	1.71892	0.222734	0.290454	7.06373	6.8869	7.07445	5.96236	6.37999	6.28782	CDS	1152805	1153053	+	Hypothetical protein
BMF77_01054	363.966	216.693	511.239	2.35928	1.23834	3.29748e-07	1.66371e-06	1.2578	2.87337	2.62068e-11	1.61778e-10	84.8485	7.76674e-06	7.01411e-05	3.95358	4.10522	4.7163	10.2887	10.0429	10.2509	CDS	1153199	1153606	-	Hypothetical protein
BMF77_01055	236.605	232.469	240.74	1.03558	0.0504396	0.841048	0.891026	0.0718515	2.23806	0.789219	0.839468	0.116102	0.741227	0.792655	5.42959	4.15009	4.12676	5.81694	4.38517	4.19708	CDS	1153612	1153962	-	Hypothetical protein
BMF77_01056	1269.09	1411.6	1126.57	0.798085	-0.325385	0.0386983	0.0724816	-0.304423	4.6517	0.0315722	0.0533047	5.84434	0.0391286	0.0640481	24.1959	27.8617	31.1613	18.905	25.6747	22.8421	CDS	1154044	1154403	-	Hypothetical protein
BMF77_01057	302.399	269.126	335.672	1.24727	0.318773	0.326423	0.43691	0.339136	2.59822	0.222809	0.299208	2.04672	0.186781	0.250756	4.7443	5.56336	5.55849	5.18071	5.57174	9.31471	CDS	1154642	1155043	+	Hypothetical protein
BMF77_01058	362.879	300.9	424.858	1.41196	0.497698	0.0375017	0.070489	0.518226	2.86115	0.016251	0.0295237	9.09394	0.0148105	0.0277074	5.24508	5.96715	6.52702	6.81672	8.9595	9.64236	CDS	1155192	1155290	+	Hypothetical protein
BMF77_01059	1795.13	1785.21	1805.06	1.01112	0.0159522	0.870067	0.912524	0.0370313	5.15286	0.679282	0.74509	0.279825	0.609787	0.674748	35.5032	35.1748	34.5721	35.3015	33.6196	39.0375	CDS	1155301	1156752	-	Inner membrane symporter YicJ
BMF77_01060	770.588	850.163	691.013	0.812801	-0.299027	0.0923659	0.153291	-0.277749	3.9324	0.0615632	0.0966007	5.07067	0.0512484	0.0811616	16.5523	16.9368	16.6334	12.5609	12.1581	16.6011	CDS	1156824	1157345	+	Xanthine phosphoribosyltransferase
BMF77_01061	699.978	508.414	891.542	1.75357	0.810298	0.0016922	0.00447197	0.831541	3.80417	3.09087e-06	1.05112e-05	29.0946	0.000457613	0.00151628	10.2266	9.91534	9.83264	15.3785	15.2879	22.6393	CDS	1157408	1158343	-	Hypothetical protein
BMF77_01062	1563.07	1063.67	2062.47	1.93901	0.955323	1.28557e-12	1.29862e-11	0.976409	4.95917	2.90158e-25	6.02771e-24	178.054	3.55385e-07	9.49163e-06	21.5075	20.5485	20.6549	44.1178	41.3582	37.9142	CDS	1158410	1159207	+	Putative carboxypeptidase YodJ
BMF77_01063	86.3505	50.0186	122.682	2.45274	1.29439	0.00635769	0.0147033	1.31457	0.84431	4.57603e-05	0.000131951	22.7537	0.00105524	0.0030137	1.107	0.85245	0.98958	2.67216	1.99482	2.66803	CDS	1159207	1159314	+	Hypothetical protein
BMF77_01064	34302.8	38024.7	30581	0.804241	-0.314301	0.000709064	0.00204017	-0.29313	9.4064	0.00552588	0.0110241	8.3747	0.0180237	0.0329699	735.498	776.47	729.826	678.382	617.879	533.373	CDS	1159474	1160550	-	Putative PIN and TRAM-domain containing protein
BMF77_01065	2061.07	1852.33	2269.81	1.22538	0.293229	0.0155868	0.0325214	0.314659	5.35362	0.0010037	0.00230339	15.2972	0.00365516	0.00842874	38.2707	37.4405	33.4983	48.0806	46.5172	41.2063	CDS	1160793	1161977	+	Oxygen-independent coproporphyrinogen-III oxidase-like protein
BMF77_01066	2410.98	2424.19	2397.77	0.989101	-0.0158101	0.876217	0.916499	0.00521967	5.57793	0.951254	0.96376	0.00594288	0.940262	0.953432	48.5763	47.2886	47.0577	50.8073	48.8215	43.8275	CDS	1162072	1162563	-	Hypothetical protein
BMF77_01067	2982.26	2862.59	3101.92	1.08361	0.11584	0.31976	0.429765	0.136876	5.88529	0.109943	0.161883	3.5051	0.0944291	0.13823	55.1656	58.1012	55.5007	64.368	65.554	55.6854	CDS	1162651	1163760	-	S-(hydroxymethyl)glutathione dehydrogenase
BMF77_01068	3028.61	3347.71	2709.51	0.809363	-0.305142	0.0069395	0.0159094	-0.284021	5.90512	0.00316302	0.00661975	11.0344	0.00908721	0.0182508	67.0527	63.5524	66.7651	50.5528	49.9393	61.552	CDS	1164195	1167083	+	Hypothetical protein
BMF77_01069	2887.98	3161.71	2614.24	0.826844	-0.274313	0.0156018	0.0325384	-0.252861	5.83688	0.000633831	0.00150669	18.5513	0.00203445	0.0051617	64.8124	62.0718	59.5222	51.3345	53.929	51.1451	CDS	1167462	1167803	+	Hypothetical protein
BMF77_01070	403.791	356.019	451.562	1.26837	0.342971	0.113869	0.182941	0.364413	3.01073	0.0660721	0.102798	5.57649	0.0428721	0.0694618	7.30095	6.90933	6.77968	7.88922	8.27163	10.8438	CDS	1168015	1169406	+	Hypothetical protein
BMF77_01071	136.623	102.1	171.146	1.67626	0.745244	0.0410739	0.0764812	0.768051	1.4747	0.00798157	0.0153836	10.5241	0.010278	0.0202926	2.34579	1.88436	1.78967	2.94482	3.43935	3.85383	CDS	1169451	1169705	+	Hypothetical protein
BMF77_01072	85.7166	66.7516	104.682	1.56822	0.649132	0.152131	0.233424	0.671651	0.818459	0.0763832	0.11675	3.85223	0.0817376	0.121778	1.58143	0.964615	1.38962	1.8905	1.47892	2.88647	CDS	1169710	1170105	+	tRNA(fMet)-specific endonuclease VapC
BMF77_01073	6153.84	5353.34	6954.34	1.29906	0.377473	9.39669e-05	0.000318647	0.398601	6.93087	3.42712e-07	1.30269e-06	35.715	0.000220374	0.00083967	103.268	106.354	105.99	142.115	143.799	130.172	CDS	1170189	1171394	-	LL-diaminopimelate aminotransferase
BMF77_01074	8970	8017.33	9922.66	1.23765	0.307605	0.000641547	0.00186795	0.328935	7.47401	0.000278596	0.000711454	16.2883	0.00303196	0.0072289	166.182	151.22	155.28	204.647	207.891	181.177	CDS	1171391	1172569	-	Glycerol dehydrogenase
BMF77_01075	6065.99	6165.24	5966.74	0.967804	-0.0472131	0.594182	0.693623	-0.0259856	6.90831	0.780722	0.832969	0.0965999	0.763123	0.811666	123.246	122.035	118.202	127.355	124.659	105.005	CDS	1172734	1173258	-	Hypothetical protein
BMF77_01076	427.896	332.491	523.302	1.57388	0.654329	0.00275965	0.0069802	0.675586	3.09747	0.000277622	0.000709726	22.2972	0.00112807	0.00317801	6.98466	5.58579	7.03234	9.68883	10.1289	11.4835	CDS	1173411	1174301	+	Hypothetical protein
BMF77_01077	837420	851705	823135	0.966455	-0.049225	0.766741	0.833369	-0.0282895	14.0168	0.819255	0.861633	0.0557011	0.81878	0.855859	18789.1	16480	14946.7	18582.7	15913.6	14744.4	CDS	1174431	1175513	-	Photosystem II protein D1 2
BMF77_01078	677.597	599.334	755.861	1.26117	0.334761	0.0564363	0.100785	0.355985	3.75314	0.021867	0.0384262	7.95167	0.02032	0.0364204	11.9398	12.0465	11.3486	13.8698	13.2759	18.0521	CDS	1175687	1177186	-	Peptidoglycan O-acetyltransferase
BMF77_01079	5753.26	5299.33	6207.19	1.17132	0.22813	0.017982	0.0368905	0.248913	6.83293	0.00108931	0.00248434	15.0014	0.00387098	0.00884532	103.268	104.919	104.243	126.282	116.714	128.268	CDS	1177262	1180294	-	Hypothetical protein
BMF77_01080	3973.95	4175.85	3772.05	0.903303	-0.146718	0.154744	0.236296	-0.125298	6.29796	0.140989	0.201509	2.86208	0.125416	0.177289	84.1586	82.239	79.7981	75.911	81.5641	68.2455	CDS	1180703	1180975	+	Hypothetical protein
BMF77_01081	2900.51	2196.29	3604.73	1.64128	0.714825	3.29118e-10	2.46092e-09	0.735176	5.84809	4.99958e-15	4.50717e-14	79.8959	9.90603e-06	8.26021e-05	41.1172	42.129	46.2366	78.6559	71.9855	65.0158	CDS	1181152	1182039	-	Murein DD-endopeptidase MepM
BMF77_01082	8032.98	8800.27	7265.68	0.82562	-0.27645	0.00245986	0.00629187	-0.255217	7.31241	0.00224305	0.00483414	12.0595	0.00716845	0.0148917	176.804	171.32	170.713	149.968	150.712	134.041	CDS	1182297	1183499	+	Putative serine protease HhoB
BMF77_01083	25713.3	28732.8	22693.8	0.789822	-0.340401	7.8458e-05	0.000269887	-0.318959	8.99063	0.00227009	0.0048858	10.2748	0.0109297	0.02142	572.953	559.97	561.071	479.243	488.301	390.469	CDS	1183647	1183991	-	Hypothetical protein
BMF77_01084	21218.4	22672.3	19764.5	0.871747	-0.198019	0.0156635	0.0326385	-0.176651	8.71396	0.0772051	0.117855	3.51252	0.0941323	0.13788	427.119	462.656	446.89	414.638	420.03	347.999	CDS	1184085	1185992	-	ATP-dependent zinc metalloprotease FtsH 2
BMF77_01085	3307.2	2569.06	4045.34	1.57464	0.655024	1.64723e-09	1.13407e-08	0.675904	6.03695	1.82362e-18	2.21148e-17	112.85	2.4112e-06	3.14773e-05	48.6554	49.5991	53.2057	76.3291	82.5099	83.1771	CDS	1186211	1187299	+	Chorismate synthase
BMF77_01086	3058.66	3449.67	2667.65	0.773305	-0.37089	0.000681318	0.00196697	-0.349752	5.91923	6.37946e-05	0.000180042	21.4048	0.00128914	0.0035563	69.3722	68.4877	65.5229	56.4243	55.683	47.5097	CDS	1187431	1188330	-	Release factor glutamine methyltransferase
BMF77_01087	6780.65	7381.35	6179.94	0.837236	-0.256294	0.00586308	0.0136914	-0.235082	7.06807	0.0222294	0.0390199	6.19633	0.0348082	0.057983	144.095	145.657	145.426	134.008	130.42	105.364	CDS	1188353	1189114	-	Hypothetical protein
BMF77_01088	14165.8	13999.6	14332	1.02374	0.0338482	0.774703	0.83973	0.0550262	8.13195	0.537727	0.620894	0.452359	0.518341	0.5908	263.414	275.723	286.22	299.027	295.13	263.34	CDS	1189651	1193151	-	Hypothetical protein
BMF77_01089	491.157	354.722	627.592	1.76925	0.823141	0.0109495	0.023802	0.842934	3.29835	0.000622347	0.00148086	14.7949	0.00403107	0.00916727	5.87766	6.52797	8.50618	8.87083	13.0867	15.5869	CDS	1193461	1193739	+	Hypothetical protein
BMF77_01090	1106.22	1061.92	1150.52	1.08343	0.115603	0.437431	0.545704	0.136533	4.45626	0.168752	0.235278	3.58131	0.0914386	0.134429	20.5059	22.1413	19.96	23.0678	22.0978	23.6534	CDS	1193753	1194463	+	Hypothetical protein
BMF77_01091	862.111	792.976	931.246	1.17437	0.231885	0.141797	0.220615	0.253289	4.09835	0.0510258	0.0817302	5.99229	0.0372356	0.0614123	16.2097	14.9403	15.6017	17.3417	16.9904	21.3599	CDS	1194603	1195703	+	Hypothetical protein
BMF77_01092	4063	3960.76	4165.24	1.05163	0.0726206	0.521452	0.62842	0.0938146	6.33097	0.328505	0.413705	1.17785	0.306389	0.380636	76.7258	80.736	76.0503	87.4904	89.6294	72.1305	CDS	1195700	1196047	-	Hypothetical protein
BMF77_01093	4029.56	3863.23	4195.9	1.08611	0.119174	0.272556	0.377142	0.140084	6.31915	0.0540504	0.0860556	5.56729	0.0430084	0.0696119	73.5893	75.5092	78.6611	85.4908	85.2958	80.2438	CDS	1196754	1197884	+	Spermidine/putrescine-binding periplasmic protein
BMF77_01094	7894.43	6916.9	8871.96	1.28265	0.359127	0.000709235	0.00204017	0.380119	7.28994	9.51541e-05	0.000261742	18.3488	0.00210534	0.00531394	130.969	134.911	141.91	194.213	178.949	157.632	CDS	1198032	1199456	-	Putative transcriptional regulator YvhJ
BMF77_01095	1626.37	1453.11	1799.64	1.23847	0.308564	0.0194386	0.0394217	0.329279	5.0125	0.000172964	0.000457092	24.3344	0.000843824	0.00251046	28.2813	27.3008	30.0875	35.9014	34.3591	37.3837	CDS	1199707	1200087	-	Hypothetical protein
BMF77_01096	3818.47	3912.88	3724.06	0.951744	-0.0713549	0.445309	0.553077	-0.0505255	6.24067	0.534834	0.618001	0.532896	0.484211	0.558157	73.642	79.4573	77.5873	78.565	75.872	68.3703	CDS	1200251	1201411	+	Hypothetical protein
BMF77_01097	1570.81	581.664	2559.96	4.4011	2.13786	5.62238e-23	1.5092e-21	2.15738	4.97137	1.36987e-65	2.97512e-63	381.121	1.34513e-08	2.3699e-06	11.2809	10.9473	12.0645	57.7876	43.1122	52.1749	CDS	1201431	1201628	-	Hypothetical protein
BMF77_01098	61.2229	62.3191	60.1267	0.964819	-0.0516702	0.967042	0.979756	-0.0278423	0.321388	0.942223	0.957046	0.00899724	0.926538	0.941914	1.34422	1.25624	1.0738	1.0725	1.13498	1.38863	CDS	1201789	1201890	-	Hypothetical protein
BMF77_01099	3022.83	2984.24	3061.41	1.02586	0.0368304	0.720591	0.800962	0.0576627	5.90409	0.48355	0.568645	0.699436	0.424915	0.501667	58.3812	58.0788	59.4801	60.1326	56.5429	66.42	CDS	1202349	1207520	-	Photosystem I assembly protein Ycf3
BMF77_01100	2343.37	2790.81	1895.92	0.679345	-0.557784	1.95622e-06	8.73532e-06	-0.53694	5.534	1.74561e-13	1.34524e-12	96.9579	4.50774e-06	4.72325e-05	53.9532	54.8709	55.7113	38.8462	37.4373	37.134	CDS	1207569	1208870	-	Hypothetical protein
BMF77_01101	2530.86	1975.58	3086.13	1.56213	0.643518	3.13804e-08	1.8397e-07	0.664443	5.6513	3.99527e-17	4.32867e-16	110.545	2.62627e-06	3.27603e-05	39.035	39.0557	38.3831	65.4587	61.5643	57.6045	CDS	1209060	1210742	-	Serine/threonine-protein kinase F
BMF77_01102	1523.18	1589.82	1456.53	0.916158	-0.126332	0.433559	0.542061	-0.104869	4.91529	0.406098	0.493222	0.871907	0.375132	0.452735	31.7341	30.6882	31.3086	25.6672	26.5174	34.9185	CDS	1210954	1213332	-	Sensor histidine kinase YycG
BMF77_01103	2174.9	2893.29	1456.51	0.503409	-0.990198	7.93162e-16	1.10488e-14	-0.968388	5.42401	4.03096e-19	5.12232e-18	100.83	3.83836e-06	4.21602e-05	59.4355	55.8131	55.3323	26.0308	27.3944	33.6859	CDS	1213348	1214952	-	Hypothetical protein
BMF77_01104	90.5097	85.7545	95.2648	1.1109	0.151731	0.697857	0.780881	0.175423	0.88145	0.642906	0.712716	0.275686	0.612404	0.676703	1.71322	1.9741	1.36857	1.2361	1.84005	2.62123	CDS	1215237	1215494	+	Hypothetical protein
BMF77_01105	18741.5	23351.4	14131.6	0.605172	-0.724582	1.03778e-17	1.71574e-16	-0.703325	8.53284	5.15785e-13	3.82081e-12	59.4268	3.21368e-05	0.000189567	474.298	455.164	447.269	301.59	293.359	250.592	CDS	1215830	1217317	+	Hypothetical protein
BMF77_01106	824.785	706.408	943.163	1.33515	0.417006	0.380628	0.491657	0.438521	4.03621	0.146658	0.20818	2.26634	0.166939	0.227376	14.1011	14.8506	12.6961	14.1424	12.3129	29.8945	CDS	1217451	1218668	-	Hypothetical protein
BMF77_01108	404.471	424.816	384.127	0.90422	-0.145255	0.578218	0.679637	-0.123939	3.00678	0.587193	0.664024	0.423651	0.531607	0.603343	8.64516	8.21044	8.19036	6.72583	6.17363	10.0636	CDS	1218916	1219917	-	Hypothetical protein
BMF77_01109	676.098	618.387	733.809	1.18665	0.246894	0.167643	0.252601	0.268409	3.74902	0.0301374	0.0512261	9.66458	0.0127532	0.0243457	12.7042	12.0689	11.6855	14.6332	15.1503	14.1203	CDS	1220116	1220376	+	Hypothetical protein
BMF77_01110	1203.84	1185.29	1222.39	1.03129	0.0444551	0.719251	0.799994	0.0657955	4.57748	0.559619	0.640445	0.527079	0.486539	0.559895	24.0378	22.0515	23.792	22.8678	22.7169	27.5229	CDS	1220387	1221598	-	Coenzyme A biosynthesis bifunctional protein CoaBC
BMF77_01111	7712.74	10572.2	4853.23	0.459054	-1.12327	1.02502e-33	6.19944e-32	-1.10187	7.25043	1.24473e-32	4.30964e-31	173.421	3.97463e-07	9.94281e-06	205.375	210.219	207.707	97.8518	105.605	86.9685	CDS	1221763	1221975	-	Hypothetical protein
BMF77_01112	3780.84	4484.16	3077.51	0.686307	-0.543074	2.02777e-07	1.06003e-06	-0.521889	6.22415	5.3177e-10	2.81061e-09	51.2246	5.71672e-05	0.000293704	90.9587	87.5108	85.904	64.5862	64.1954	55.3578	CDS	1222116	1222748	-	Carboxylesterase 2
BMF77_01113	3701.44	3992.45	3410.43	0.85422	-0.227321	0.0276373	0.0538543	-0.206583	6.1949	0.00575086	0.0114299	11.192	0.00875424	0.0176638	77.1739	80.1976	78.0084	72.5481	65.5196	65.9363	CDS	1222962	1224485	+	Bifunctional purine biosynthesis protein PurH
BMF77_01114	160.15	169.858	150.442	0.885694	-0.17512	0.600066	0.698275	-0.15544	1.68298	0.63277	0.704306	0.33353	0.577941	0.644434	2.63572	3.56683	3.81094	2.65398	2.40754	3.93184	CDS	1224433	1224714	+	Hypothetical protein
BMF77_01115	60.6224	60.8183	60.4264	0.993557	-0.00932552	1	1	0.0107544	0.317726	1	1	0.000934139	0.976294	0.981222	1.02793	1.18894	1.36857	1.01796	0.877034	1.71628	misc_RNA	1224927	1224997	+	Cyano-1
BMF77_01116	8345.71	6772.11	9919.32	1.46473	0.550636	3.41336e-09	2.26514e-08	0.571742	7.37096	1.312e-09	6.65471e-09	44.7651	9.54871e-05	0.000432452	128.07	126.409	144.774	205.32	205.845	182.331	CDS	1225474	1225854	-	Hypothetical protein
BMF77_01117	494.668	449.944	539.393	1.1988	0.261591	0.208358	0.303386	0.283458	3.30098	0.118036	0.172311	3.92552	0.0793406	0.118502	8.90874	8.83856	8.77989	9.70701	13.0179	9.56435	CDS	1225915	1226115	-	Hypothetical protein
BMF77_01118	6332.38	6850.79	5813.96	0.848656	-0.236749	0.0101732	0.0223072	-0.215521	6.96952	0.0113085	0.0211475	8.29977	0.018406	0.0335408	128.254	139.645	135.994	116.466	123.765	107.657	CDS	1226725	1227204	+	Hypothetical protein
BMF77_01119	2202.73	2282.69	2122.77	0.929943	-0.104786	0.356966	0.469725	-0.0839164	5.4473	0.298273	0.38177	1.75947	0.217805	0.28535	43.5948	46.0099	44.9733	43.5907	43.8173	39.5992	CDS	1227240	1227965	+	Octanoyltransferase LipM
BMF77_01120	3545.46	3313.97	3776.94	1.1397	0.188658	0.0822748	0.138516	0.209462	6.13486	0.00472293	0.00953768	11.8995	0.00743247	0.0153401	64.0744	66.6033	64.7017	79.9102	74.1523	71.8809	CDS	1228460	1229314	+	Hypothetical protein
BMF77_01121	4354.17	3783.1	4925.24	1.30191	0.380626	0.000195541	0.000626622	0.401369	6.43186	1.20087e-06	4.26915e-06	31.7007	0.000338257	0.00118489	73.642	77.9992	71.3972	105.995	92.5528	96.0492	CDS	1229373	1231490	+	Hypothetical protein
BMF77_01122	1654.8	1287.29	2022.32	1.57099	0.651678	8.53053e-05	0.000291343	0.672615	5.03924	2.23299e-08	9.80628e-08	40.5056	0.000138799	0.000581737	25.7246	25.6408	24.529	39.2643	34.5998	47.0572	CDS	1231522	1234251	+	DNA translocase FtsK
BMF77_01123	2380.11	2233.33	2526.88	1.13144	0.178157	0.149418	0.230073	0.198697	5.56048	0.0143271	0.0262782	9.2583	0.0141784	0.0267131	41.17	45.292	45.2049	52.2252	51.1603	47.7906	CDS	1234369	1235253	+	Sporulation initiation inhibitor protein Soj
BMF77_01124	110.245	114.976	105.514	0.917704	-0.123899	0.915797	0.944459	-0.101563	1.15824	0.862225	0.895979	0.0336857	0.858501	0.887861	2.02951	2.24329	2.50553	0.999786	0.945821	4.35311	CDS	1235216	1235455	-	Hypothetical protein
BMF77_01125	106272	36954	175589	4.75157	2.2484	4.52654e-40	4.1592e-38	2.26979	11.046	1.43165e-93	6.21855e-91	447.693	6.67432e-09	1.5945e-06	733.706	723.596	721.383	3774.3	3708.24	3024.25	CDS	1236492	1237607	+	RlpA-like protein
BMF77_01126	7675.6	6462.09	8889.11	1.37558	0.460038	8.89628e-05	0.000302537	0.481146	7.24977	2.0693e-06	7.15937e-06	26.8086	0.000607481	0.0019184	132.998	125.198	122.792	197.794	177.126	156.883	CDS	1237756	1239375	+	Pantothenate synthetase
BMF77_01127	43346.2	55944	30748.3	0.549627	-0.863475	1.61185e-26	6.20511e-25	-0.842342	9.74196	1.90829e-20	2.72988e-19	94.7779	4.94779e-06	5.00774e-05	1088.13	1069.42	1140.69	653.115	619.031	567.433	CDS	1239761	1240360	+	Superoxide dismutase [Fe]
BMF77_01128	1633.33	1398.86	1867.8	1.33523	0.417089	0.00159324	0.00424569	0.437889	5.01932	2.33844e-07	9.05435e-07	48.3285	7.14266e-05	0.000347532	27.596	26.1568	28.7189	38.1736	36.6119	36.9468	CDS	1240468	1241811	-	Hypothetical protein
BMF77_01129	11436.7	13357.2	9516.24	0.712443	-0.489153	1.7745e-08	1.07323e-07	-0.467874	7.8212	3.85508e-07	1.45609e-06	30.9075	0.000370041	0.00127107	258.854	256.52	272.114	197.54	200.445	171.425	CDS	1241793	1242635	-	Hypothetical protein
BMF77_01130	33386.6	33617.2	33156	0.986283	-0.0199267	0.764965	0.832232	0.00110759	9.36838	0.991485	0.994399	0.000123197	0.99139	0.992844	637.713	668.119	676.094	744.641	649.572	589.292	CDS	1242871	1244118	-	Hypothetical protein
BMF77_01131	65.732	54.5126	76.9513	1.41162	0.497355	0.321574	0.431596	0.522245	0.446363	0.192977	0.264044	1.97442	0.193999	0.259063	1.23879	0.964615	1.01064	0.999786	1.30695	2.29357	CDS	1244443	1244667	-	Hypothetical protein
BMF77_01132	4364.09	3330.61	5397.58	1.6206	0.696528	9.7449e-12	8.88572e-11	0.717146	6.43654	4.70097e-20	6.52943e-19	118.223	1.98788e-06	2.85228e-05	62.8883	68.2633	65.207	110.086	101.1	111.652	CDS	1244625	1246910	-	Chaperone protein DnaJ
BMF77_01133	2313.73	2102.69	2524.76	1.20073	0.263907	0.0331918	0.0633601	0.284367	5.52028	0.00170487	0.00376426	13.8637	0.0048624	0.0106816	38.3761	40.783	44.8048	51.5344	52.6908	46.8388	CDS	1247162	1247470	-	Hypothetical protein
BMF77_01134	67707.7	87814.1	47601.3	0.542069	-0.883451	1.62918e-28	7.27497e-27	-0.862263	10.3853	1.96139e-19	2.56052e-18	87.9303	6.71896e-06	6.28242e-05	1645.16	1698.6	1833.36	1008.73	965.597	873.586	CDS	1247869	1248408	+	Cytochrome b6-f complex iron-sulfur subunit 1
BMF77_01135	156246	202917	109574	0.539995	-0.888983	1.83319e-26	6.78991e-25	-0.867744	11.5918	1.32456e-14	1.14651e-13	62.5761	2.62411e-05	0.000165191	3889.74	4095.53	3977.92	2453.09	2228.78	1874.04	CDS	1248533	1249534	+	Cytochrome f
BMF77_01136	927.266	969.45	885.081	0.912972	-0.131357	0.396556	0.506345	-0.110651	4.20043	0.28138	0.363458	2.42421	0.154369	0.212313	18.5291	18.6866	19.939	17.8325	17.6095	17.506	CDS	1249779	1250549	+	Glucosamine-6-phosphate deaminase 1
BMF77_01137	129.313	119.061	139.565	1.17221	0.229236	0.749681	0.821433	0.252421	1.3906	0.676644	0.74276	0.198901	0.66629	0.726336	2.63572	2.13113	2.25287	1.30881	1.18657	5.83535	CDS	1250592	1251287	-	Macrolide export ATP-binding/permease protein MacB
BMF77_01138	107.378	104.713	110.043	1.05091	0.0716323	0.894224	0.928625	0.0957987	1.12659	0.892911	0.918675	0.021998	0.885407	0.908998	2.16129	1.9068	2.10549	0.708939	0.928624	4.9304	CDS	1251294	1252469	-	Hypothetical protein
BMF77_01139	231.462	248.14	214.784	0.865578	-0.208265	0.881747	0.919664	-0.185955	2.20985	0.792204	0.840785	0.0714447	0.795352	0.836125	4.84973	4.62118	5.15845	1.12703	1.54771	10.1416	CDS	1252608	1253756	-	Multidrug resistance protein MdtN
BMF77_01140	83.8261	101.117	66.535	0.657999	-0.603842	0.24814	0.349738	-0.57739	0.747106	0.19861	0.270977	1.86317	0.205855	0.272383	2.26672	1.88436	1.81072	0.87254	0.808247	2.29357	CDS	1254182	1254511	-	Hypothetical protein
BMF77_01141	1210.05	1176.27	1243.84	1.05744	0.0805711	0.875079	0.91611	0.103414	4.58499	0.853666	0.888438	0.0372027	0.851394	0.882038	23.6688	23.1732	22.5077	9.45252	12.3988	52.4089	CDS	1255403	1262125	+	Phenolphthiocerol synthesis polyketide synthase type I Pks15/1
BMF77_01142	406.179	401.953	410.406	1.02103	0.0300222	0.928018	0.952203	0.0520186	3.0172	0.946658	0.960325	0.0057112	0.941435	0.954122	7.95988	8.38991	7.34816	2.34495	2.71708	19.4252	CDS	1262240	1264924	+	Phthiocerol synthesis polyketide synthase type I PpsE
BMF77_01143	388.951	400.43	377.473	0.94267	-0.0851758	0.938276	0.958538	-0.0635416	2.95269	0.875403	0.906711	0.0263506	0.874682	0.900977	7.74902	8.30017	7.55871	4.3627	4.62592	13.5586	CDS	1265013	1266662	+	Polyketide biosynthesis protein PksE
BMF77_01144	247.451	208.44	286.462	1.37431	0.458711	0.485001	0.594341	0.48043	2.31521	0.293533	0.376308	1.26639	0.289954	0.36286	4.53344	3.20791	4.54786	2.98118	3.83487	10.2977	CDS	1266809	1268137	+	Hypothetical protein
BMF77_01145	78.764	67.8956	89.6324	1.32015	0.400703	0.607991	0.705093	0.423779	0.70055	0.465838	0.552438	0.602922	0.457657	0.533598	1.2915	1.6376	1.0738	1.01796	0.79105	3.54177	CDS	1268138	1268443	+	Hypothetical protein
BMF77_01146	447.214	525.633	368.796	0.701622	-0.511235	0.432515	0.541408	-0.488813	3.14746	0.290692	0.373398	1.18629	0.304765	0.378914	10.1212	12.0465	8.822	3.96279	3.95525	14.1047	CDS	1268584	1270443	+	Hypothetical protein
BMF77_01147	3884.77	4119.26	3650.29	0.886154	-0.174371	0.104508	0.170715	-0.153158	6.26514	0.151881	0.214637	2.43862	0.153284	0.211003	80.2577	83.1588	79.4401	77.5289	79.9476	60.9747	CDS	1270867	1271079	+	Hypothetical protein
BMF77_01148	1220.55	951.613	1489.49	1.56522	0.646368	1.20592e-05	4.73062e-05	0.666686	4.60168	1.47153e-10	8.34042e-10	67.4597	1.94977e-05	0.000132142	17.8965	18.3725	19.8337	31.2479	30.8166	27.0548	CDS	1271076	1271744	+	Hypothetical protein
BMF77_01149	50128.4	53370.9	46885.8	0.87849	-0.186903	0.0225663	0.0451326	-0.165358	9.95434	0.0932617	0.139251	3.05948	0.114668	0.163889	1092.53	1040.35	1013.73	906.806	1037.84	861.197	CDS	1272095	1272697	+	Cell division protein SepF
BMF77_01150	3709.07	3063.6	4354.54	1.42138	0.50729	2.32496e-06	1.02196e-05	0.528032	6.20155	3.8796e-10	2.08278e-09	52.3799	5.24664e-05	0.000274272	57.037	60.7932	62.7857	91.2532	90.0421	79.2453	CDS	1272755	1273570	+	Pyrroline-5-carboxylate reductase
BMF77_01151	4333.03	5449.33	3216.73	0.590299	-0.760483	8.09603e-14	9.12331e-13	-0.739281	6.41985	6.77383e-16	6.60517e-15	81.773	9.01919e-06	7.76463e-05	110.173	108.441	102.664	67.9854	67.8239	56.6684	CDS	1273658	1274029	-	Hypothetical protein
BMF77_01152	1464.04	1777.42	1150.65	0.647369	-0.627339	4.70518e-06	1.97725e-05	-0.605531	4.85525	1.81512e-09	9.04344e-09	55.1802	4.28991e-05	0.000235329	35.8458	34.8159	34.13	21.2682	25.6231	21.9684	CDS	1274026	1274256	-	Hypothetical protein
BMF77_01153	819.049	674.887	963.211	1.42722	0.513206	0.0024956	0.00637431	0.534136	4.02731	2.4358e-06	8.38491e-06	43.9657	0.000102188	0.000454191	13.0205	13.1457	13.6225	18.8869	20.4297	18.3174	CDS	1274291	1274497	-	Hypothetical protein
BMF77_01154	8942.67	9627.38	8257.97	0.857758	-0.221357	0.0135732	0.0287723	-0.200219	7.46735	0.0115677	0.0215564	8.4589	0.0176057	0.0322794	190.905	186.799	189.894	169.327	168.081	156.649	CDS	1275204	1276433	-	GTPase Der
BMF77_01155	377.816	320.169	435.463	1.3601	0.443716	0.0553855	0.0991502	0.465153	2.91676	0.00961995	0.0182325	13.1277	0.00567294	0.0122041	6.4048	6.28121	6.19014	8.10736	9.32063	8.6282	CDS	1276690	1276872	+	Hypothetical protein
BMF77_01156	602.193	534.744	669.643	1.25227	0.324545	0.100838	0.165398	0.345062	3.58376	0.0207837	0.0367523	9.21692	0.0143343	0.0269325	10.0157	10.4986	11.0117	14.0697	14.3937	11.6083	CDS	1276869	1277096	+	Hypothetical protein
BMF77_01157	285.865	269.432	302.297	1.12198	0.166046	0.550428	0.655715	0.186033	2.51475	0.404215	0.491416	1.19209	0.303657	0.377635	4.66523	5.42876	5.7901	5.72605	5.50296	6.84951	CDS	1277159	1277551	-	tRNA(fMet)-specific endonuclease VapC
BMF77_01158	787.217	666.196	908.239	1.36332	0.447125	0.0108052	0.0235097	0.466677	3.97004	0.00276666	0.00583884	12.3455	0.00672476	0.0141458	11.7553	11.6651	15.8543	17.3054	17.0764	19.94	CDS	1277552	1277800	-	Hypothetical protein
BMF77_01159	1091.17	784.9	1397.44	1.7804	0.832203	3.015e-08	1.77629e-07	0.853487	4.44169	9.43108e-13	6.85871e-12	77.3395	1.12926e-05	9.06702e-05	15.7616	15.1646	15.349	25.54	26.0359	32.0008	CDS	1277875	1278495	+	Hypothetical protein
BMF77_01160	1822.88	2210.48	1435.28	0.649306	-0.62303	7.92868e-07	3.7471e-06	-0.601973	5.17144	4.46463e-12	3.03874e-11	77.3098	1.131e-05	9.06702e-05	43.1468	43.6544	43.5205	29.1574	30.3866	26.3371	CDS	1278533	1278967	+	Hypothetical protein
BMF77_01161	15006.1	16508.2	13504.1	0.818025	-0.289783	0.000711469	0.00204537	-0.268627	8.21377	0.00183294	0.00402102	11.6631	0.00784494	0.0161079	334.157	319.041	320.077	283.212	274.374	250.343	CDS	1279128	1281809	+	Putative helicase HelY
BMF77_01162	364.015	295.194	432.836	1.46628	0.552159	0.0189413	0.0385441	0.572939	2.86495	0.0024351	0.00520346	17.1394	0.0025983	0.00634372	5.71951	6.14662	5.53744	8.30731	8.03088	9.54875	CDS	1281990	1282229	+	Hypothetical protein
BMF77_01163	156.369	130.226	182.512	1.40151	0.48698	0.163824	0.247393	0.507726	1.66093	0.0536569	0.0855146	6.06777	0.0363138	0.0600995	2.50393	2.64708	2.52659	3.34474	3.59412	3.97865	CDS	1282229	1282450	+	Hypothetical protein
BMF77_01164	5184.56	4957.53	5411.59	1.09159	0.12643	0.202598	0.295939	0.147455	6.68253	0.0435817	0.0708759	5.9704	0.0375083	0.0617556	97.8116	98.7945	95.6735	112.031	107.72	103.991	CDS	1282501	1284345	-	Hypothetical protein
BMF77_01165	2334.34	2730.8	1937.88	0.709637	-0.494846	0.00257156	0.00655652	-0.473191	5.52876	0.000283317	0.000722353	15.3269	0.00363429	0.00839683	58.0122	57.7872	45.2049	41.0458	42.0632	32.8589	CDS	1284839	1285216	+	Hypothetical protein
BMF77_01166	6694.25	6237.2	7151.3	1.14656	0.197309	0.0617737	0.108873	0.218555	7.05149	0.0271614	0.0465819	5.87574	0.038717	0.0634614	127.015	120.173	120.539	155.04	148.563	124.29	CDS	1285236	1287941	+	Hypothetical protein
BMF77_01167	3525.04	3330.59	3719.48	1.11676	0.159324	0.138053	0.215844	0.180724	6.12641	0.0669119	0.103834	4.15083	0.072509	0.109468	70.9536	64.2478	61.1645	80.8191	75.9236	65.7959	CDS	1288219	1289283	+	NADPH dehydrogenase
BMF77_01168	2049.96	1776.72	2323.2	1.30758	0.386897	0.00139937	0.00375417	0.408094	5.34633	1.83225e-07	7.23512e-07	47.9094	7.38355e-05	0.00035622	35.5295	35.1748	34.0458	45.4085	45.1758	48.3835	CDS	1289463	1291019	+	ATP-dependent RNA helicase DbpA
BMF77_01169	771.757	671.947	871.568	1.29708	0.375264	0.0308763	0.0594148	0.397291	3.94017	0.0113401	0.0211901	9.03616	0.0150409	0.0280615	14.4701	13.1457	12.0013	16.0148	15.2879	20.8138	CDS	1291030	1292163	+	Hypothetical protein
BMF77_01170	2584.7	2723.44	2445.97	0.898116	-0.155026	0.175063	0.262331	-0.134013	5.6774	0.133824	0.192594	3.09066	0.11308	0.161913	56.4571	50.9676	53.1426	53.2977	48.2025	44.8261	CDS	1292254	1292514	-	Hypothetical protein
BMF77_01171	1130.24	1173.04	1087.44	0.927029	-0.109313	0.439434	0.547916	-0.0899867	4.48576	0.530718	0.614286	0.528383	0.486015	0.559697	20.7431	21.0196	27.3924	24.3039	20.9628	19.784	CDS	1292498	1292770	-	Hypothetical protein
BMF77_01172	11721.5	8045.72	15397.3	1.91372	0.936382	1.22717e-14	1.49577e-13	0.957436	7.8622	6.74262e-22	1.08839e-20	108.557	2.83101e-06	3.45066e-05	153.794	160.216	160.333	338.964	308.922	273.294	CDS	1292972	1294630	-	Hypothetical protein
BMF77_01173	11003.6	8688.45	13318.8	1.53293	0.61629	1.07668e-09	7.57638e-09	0.637479	7.76991	2.52967e-11	1.56804e-10	53.0813	4.98431e-05	0.000264906	170.531	171.185	170.524	286.975	273.686	236.222	CDS	1295245	1297863	+	Aminopeptidase N
BMF77_01174	3392.98	2950.99	3834.97	1.29956	0.378019	0.000424856	0.00127031	0.399034	6.07243	2.41796e-09	1.18981e-08	60.4979	2.99647e-05	0.000181001	57.8804	57.9666	58.1326	76.2928	76.2503	76.8737	CDS	1298191	1299969	-	Penicillin-binding protein 2
BMF77_01175	3399.07	3096.84	3701.31	1.19519	0.25724	0.0149716	0.0313884	0.278616	6.07444	0.000923762	0.00213844	14.9128	0.00393869	0.00898712	65.5504	56.7104	60.3223	77.0381	75.081	69.322	CDS	1300276	1301412	+	Spermidine/putrescine import ATP-binding protein PotA
BMF77_01176	1681.99	1532.14	1831.84	1.19561	0.257743	0.043566	0.0804944	0.278973	5.06048	0.00158334	0.00351054	16.7771	0.00277289	0.0067015	31.9186	28.5571	29.8559	37.8646	34.8062	36.9	CDS	1301413	1302504	+	Spermidine/putrescine-binding periplasmic protein
BMF77_01177	716.318	590.834	841.801	1.42477	0.510726	0.00532225	0.0125827	0.532015	3.83486	0.000671223	0.00158768	16.9095	0.00270746	0.00656986	11.5181	11.7773	11.5381	14.2878	15.821	20.2365	CDS	1302686	1303567	+	Putrescine transport system permease protein PotH
BMF77_01178	1173.65	1046.84	1300.47	1.24228	0.31299	0.0348948	0.0660044	0.333663	4.54296	0.000424337	0.00104671	24.015	0.000882018	0.0026044	20.1369	19.8307	21.7497	25.7945	25.5372	26.4619	CDS	1303967	1305073	+	Glucose-6-phosphate 3-dehydrogenase
BMF77_01179	1661.92	1313.55	2010.29	1.53043	0.61394	3.3675e-06	1.45216e-05	0.634615	5.04542	1.85702e-10	1.03776e-09	60.3177	3.03172e-05	0.000181877	26.2781	24.0032	27.1608	43.7543	39.4665	37.0404	CDS	1305469	1306062	-	Hypothetical protein
BMF77_01180	729.694	684.141	775.246	1.13317	0.180361	0.320852	0.43099	0.201504	3.85808	0.166595	0.232951	2.94325	0.120845	0.171896	13.653	13.7962	12.8856	16.6146	16.9388	12.8409	CDS	1306179	1306517	-	Hypothetical protein
BMF77_01181	757.792	993.763	521.822	0.525097	-0.929345	8.91473e-08	4.91287e-07	-0.908614	3.90219	1.38375e-07	5.5327e-07	36.2179	0.000209445	0.00080509	21.5338	18.1707	18.8862	12.2883	10.8855	8.05091	CDS	1306611	1306871	-	Hypothetical protein
BMF77_01182	653.551	850.336	456.766	0.53716	-0.896577	1.41021e-06	6.44783e-06	-0.874737	3.68907	4.09457e-08	1.73285e-07	44.81	9.51264e-05	0.000431637	18.1865	16.5779	15.3701	9.27074	10.4384	7.62964	CDS	1306838	1307005	-	Hypothetical protein
BMF77_01183	194.434	252.087	136.781	0.542595	-0.882052	0.0071956	0.0164422	-0.859091	1.94013	0.00216031	0.00468116	14.2144	0.0045266	0.0100783	5.77223	4.37442	4.7163	2.38131	2.45913	3.33894	CDS	1307220	1307384	-	Hypothetical protein
BMF77_01184	2105.96	2241	1970.91	0.87948	-0.185277	0.153742	0.23499	-0.16456	5.38227	0.194988	0.266415	2.01934	0.189472	0.253584	42.1715	43.2058	46.7419	42.0455	44.1784	31.7356	CDS	1307574	1307825	+	Antitoxin ParD4
BMF77_01185	520.218	495.887	544.548	1.09813	0.135048	0.505982	0.614692	0.156373	3.371	0.328976	0.414189	1.71546	0.223162	0.290774	10.3847	9.37695	9.47471	11.6884	11.2983	9.59556	CDS	1307828	1307983	+	Hypothetical protein
BMF77_01186	992.613	1235.13	750.098	0.607304	-0.71951	3.21793e-06	1.39143e-05	-0.699116	4.29409	2.64285e-11	1.62936e-10	83.382	8.3354e-06	7.37528e-05	22.7726	24.6313	25.4133	15.6694	14.7548	14.4479	CDS	1308025	1308336	-	Antitoxin HigA-1
BMF77_01187	207.769	220.253	195.284	0.886635	-0.173588	0.618604	0.71359	-0.151206	2.05228	0.598792	0.67456	0.400468	0.542805	0.614579	4.42801	4.26225	4.2952	2.76304	3.97245	4.946	CDS	1308413	1308691	-	Endoribonuclease HigB
BMF77_01188	100.509	110.957	90.0619	0.811685	-0.301009	0.551238	0.655994	-0.275483	1.01147	0.450911	0.537796	0.722581	0.417637	0.495237	2.71479	1.6376	2.18971	1.19974	1.92603	2.26237	CDS	1308966	1309178	-	Hypothetical protein
BMF77_01190	1503.26	1897.74	1108.78	0.584265	-0.775306	7.57218e-09	4.79839e-08	-0.75441	4.89234	8.75925e-08	3.57401e-07	34.5733	0.000247898	0.000922475	38.8769	36.5208	36.4881	24.5402	24.6257	17.194	CDS	1309589	1309888	+	Hypothetical protein
BMF77_01191	1534.26	1310.58	1757.94	1.34134	0.423676	0.00201902	0.00523434	0.443964	4.92945	1.62213e-06	5.69055e-06	38.0688	0.000174536	0.000701964	23.6161	27.0989	26.5502	35.6287	35.7176	33.8263	CDS	1309885	1310085	+	Hypothetical protein
BMF77_01192	492.759	464.487	521.031	1.12173	0.16573	0.419852	0.530061	0.186968	3.29372	0.217654	0.293357	3.1186	0.111682	0.160197	9.4886	8.90586	8.99044	10.6159	10.5072	10.048	CDS	1310308	1310766	+	Hypothetical protein
BMF77_01193	808.51	743.699	873.321	1.17429	0.231794	0.184924	0.2744	0.252185	4.00638	0.0266296	0.045818	9.70156	0.0126325	0.024153	13.6003	14.8954	15.349	17.3054	17.5751	17.3656	CDS	1310690	1311601	-	Hypothetical protein
BMF77_01194	2056.01	1942.44	2169.58	1.11693	0.159544	0.211518	0.307183	0.180576	5.34967	0.0591546	0.0931577	5.02539	0.0520946	0.0822565	36.4784	37.1713	40.8676	40.9003	47.7725	41.1595	CDS	1311626	1312276	-	Hypothetical protein
BMF77_01195	1645.42	2172.52	1118.31	0.514754	-0.958045	3.94091e-13	4.18437e-12	-0.936703	5.02164	5.63234e-21	8.43614e-20	130.636	1.31106e-06	2.18267e-05	45.3344	39.8633	42.8888	22.8133	23.8519	20.2521	CDS	1312363	1312581	-	Hypothetical protein
BMF77_01196	1117.91	1325	910.807	0.687399	-0.54078	0.00443726	0.0106915	-0.518709	4.46706	0.00313914	0.00657514	10.242	0.0110191	0.0215585	26.0936	27.7271	24.2974	16.5601	23.5939	14.3855	CDS	1312775	1312990	+	Hypothetical protein
BMF77_01197	838.226	972.711	703.742	0.723485	-0.466964	0.00385075	0.00941119	-0.446663	4.05233	0.000881904	0.00204749	16.9091	0.00270766	0.00656986	18.2655	18.2155	20.8654	15.1786	14.8236	12.1076	CDS	1312991	1313248	+	Toxin RelG
BMF77_01198	100.93	96.9907	104.869	1.08123	0.112671	0.809623	0.866961	0.133632	1.03261	0.675502	0.741965	0.253356	0.626975	0.690251	1.89772	1.52544	2.29498	1.81779	2.30436	2.15315	CDS	1313364	1313576	-	Hypothetical protein
BMF77_01199	301.961	298.751	305.171	1.02149	0.030673	0.916869	0.945361	0.0519758	2.59033	0.807415	0.851571	0.119719	0.737399	0.789622	5.71951	5.78769	6.10592	5.58062	6.68953	5.99137	CDS	1313578	1313826	-	Hypothetical protein
BMF77_01200	781.65	963.558	599.742	0.622425	-0.684029	4.8432e-05	0.000172564	-0.66349	3.94998	2.53138e-07	9.76184e-07	45.0968	9.28646e-05	0.000425058	17.633	18.3501	20.8233	12.161	12.7256	10.9998	CDS	1314213	1314455	+	Antitoxin ParD4
BMF77_01201	1053.16	1296.37	809.964	0.624796	-0.678543	7.70244e-06	3.13211e-05	-0.657732	4.37972	1.80695e-10	1.01452e-09	73.8584	1.35854e-05	0.000102933	25.1184	25.0127	26.2976	16.7419	16.8356	14.8848	CDS	1314461	1314790	+	Hypothetical protein
BMF77_01202	12158.5	11836.3	12480.7	1.05444	0.0764733	0.377536	0.488804	0.0978621	7.91179	0.257976	0.338072	1.56778	0.242516	0.31295	238.875	224.912	234.046	243.457	267.237	236.113	CDS	1315126	1315653	+	Hypothetical protein
BMF77_01203	10709.4	8123.63	13295.1	1.6366	0.710698	2.40014e-15	3.157e-14	0.73187	7.7312	3.17341e-18	3.79064e-17	95.6261	4.77058e-06	4.9019e-05	153.557	157.569	167.808	262.944	276.781	255.741	CDS	1315701	1316162	+	Hypothetical protein
BMF77_01204	252.362	150.031	354.693	2.36412	1.24131	1.13777e-05	4.49279e-05	1.26169	2.35287	2.08022e-07	8.14029e-07	44.2182	0.000100011	0.00044911	3.11015	2.53492	3.20035	6.68948	6.3456	8.17573	CDS	1316391	1317221	+	Hypothetical protein
BMF77_01205	51783.5	52986.4	50580.5	0.954595	-0.067039	0.373175	0.485033	-0.0458958	10.0015	0.637859	0.70916	0.240826	0.635513	0.698203	1044.35	1024.67	1054.87	1104.67	1016.55	904.884	CDS	1317326	1321312	-	Aerobic cobaltochelatase subunit CobN
BMF77_01206	4307.45	5316.83	3298.07	0.620308	-0.688943	9.8275e-12	8.94396e-11	-0.667749	6.4117	4.11353e-15	3.75802e-14	81.3245	9.22192e-06	7.85283e-05	98.1015	103.909	111.444	61.5868	70.1111	65.6399	CDS	1321725	1322300	+	Hypothetical protein
BMF77_01207	325.282	455.433	195.131	0.428451	-1.2228	1.34667e-06	6.18692e-06	-1.2009	2.67849	2.47779e-09	1.21674e-08	66.2141	2.09929e-05	0.000139699	9.25138	8.18801	9.41154	3.69012	3.80048	4.18148	CDS	1322373	1322627	-	Hypothetical protein
BMF77_01208	411.611	343.592	479.629	1.39593	0.481222	0.0321932	0.061598	0.501804	3.04002	0.00494873	0.00993489	14.5143	0.00426175	0.00958693	6.69473	6.21391	7.34816	9.21621	9.07988	10.3913	CDS	1322717	1323271	+	Hypothetical protein
BMF77_01210	1925.34	1886.02	1964.65	1.04169	0.0589219	0.808966	0.866452	0.0800556	5.25483	0.594647	0.670693	0.320394	0.585395	0.651479	32.7093	36.4535	42.0256	31.9568	47.3254	38.3198	CDS	1325478	1325705	+	Hypothetical protein
BMF77_01211	2423.93	2507.92	2339.94	0.93302	-0.10002	0.414327	0.524135	-0.0788088	5.5856	0.505325	0.589033	0.539959	0.481412	0.555734	47.153	48.2756	52.4267	45.2085	54.7544	40.0985	CDS	1325702	1325971	+	Hypothetical protein
BMF77_01212	4420.82	4280.79	4560.86	1.06542	0.0914265	0.419156	0.529611	0.113108	6.45278	0.281523	0.363545	1.38406	0.269997	0.341553	90.0889	84.4374	77.861	93.4709	100.446	79.0268	CDS	1326561	1326980	-	Ribonuclease VapC26
BMF77_01213	8131.8	9231.96	7031.64	0.761663	-0.392775	0.0560361	0.100202	-0.37163	7.3297	0.0141579	0.0260079	6.49411	0.031609	0.0535369	149.867	168.965	225.414	143.006	152.724	125.054	CDS	1326959	1327234	-	Hypothetical protein
BMF77_01214	860.393	940.111	780.675	0.830407	-0.268109	0.0944712	0.155989	-0.247555	4.09156	0.0254768	0.0440406	9.73309	0.0125307	0.0239678	17.343	19.4269	18.6546	15.9784	15.7006	15.0252	CDS	1327476	1327670	+	Hypothetical protein
BMF77_01215	606.953	669.483	544.422	0.813197	-0.298323	0.11793	0.188893	-0.276818	3.58862	0.0395874	0.0651787	8.48125	0.0174968	0.0321109	13.4422	13.1008	12.9277	10.5614	11.6078	10.4069	CDS	1327673	1328083	+	tRNA(fMet)-specific endonuclease VapC
BMF77_01216	2862.29	3302.46	2422.11	0.733426	-0.447277	0.0126676	0.0270687	-0.426418	5.82359	0.00558391	0.0111166	8.46027	0.017599	0.0322794	57.1161	65.19	72.3868	48.4078	58.5549	38.039	CDS	1328323	1328559	+	Hypothetical protein
BMF77_01217	615.388	763.502	467.274	0.612014	-0.708363	0.00018991	0.000609394	-0.686512	3.60427	7.67129e-06	2.46161e-05	32.4845	0.000310075	0.00110316	15.8143	15.03	14.1699	9.1435	10.6792	8.14452	CDS	1328598	1328894	+	Hypothetical protein
BMF77_01219	70.6013	61.0936	80.109	1.31125	0.390945	0.726507	0.805394	0.412514	0.556981	0.597629	0.673485	0.309154	0.591938	0.657892	0.94886	1.36841	1.28435	0.490804	0.481509	3.80702	CDS	1331274	1331408	+	Hypothetical protein
BMF77_01221	301.5	315.626	287.374	0.910489	-0.135286	0.642712	0.733958	-0.113749	2.58474	0.599377	0.674952	0.487077	0.503105	0.576598	6.61566	6.03445	5.95854	5.36249	5.17622	6.64668	CDS	1331491	1331922	-	Hypothetical protein
BMF77_01222	4132.01	4245.61	4018.41	0.946487	-0.0793458	0.420425	0.530583	-0.0581212	6.35449	0.483052	0.568198	0.663577	0.43661	0.512939	84.0004	83.8766	82.4299	82.8732	85.0379	72.5362	CDS	1332108	1333049	-	HTH-type transcriptional activator CmpR
BMF77_01223	5507.43	4671.02	6343.84	1.35813	0.44162	1.09951e-05	4.35609e-05	0.46277	6.77118	5.29006e-07	1.96853e-06	31.3483	0.000351945	0.0012212	90.7742	91.5487	93.0627	134.935	133.189	111.464	CDS	1333367	1334149	-	23S rRNA (uridine(2479)-2'-O)-methyltransferase
BMF77_01224	355.871	440.064	271.677	0.617359	-0.695819	0.00435088	0.0104993	-0.673595	2.81313	0.00336651	0.0070241	12.8554	0.00601439	0.0128232	10.2266	8.43477	7.285	5.85329	6.05325	4.35311	tRNA	1334205	1334288	-	tRNA-Ser(cag)
BMF77_01225	29085.1	35350.9	22819.3	0.64551	-0.631489	9.7697e-15	1.21246e-13	-0.610206	9.16723	2.50404e-09	1.22837e-08	39.1425	0.000157546	0.000643378	688.16	691.898	704.097	494.494	474.045	396.835	CDS	1334628	1335923	+	UDP-N-acetylglucosamine 1-carboxyvinyltransferase 1
BMF77_01226	883.676	711.513	1055.84	1.48394	0.56943	0.0784643	0.133038	0.591567	4.13662	0.0047169	0.00952953	9.25908	0.0141754	0.0267131	15.0763	13.4822	13.3909	16.6873	17.5063	28.9271	CDS	1336350	1338080	-	DNA repair protein RecN
BMF77_01227	213.642	178.626	248.657	1.39205	0.477213	0.284722	0.391708	0.498436	2.10463	0.160323	0.225102	2.56851	0.143945	0.200283	3.84815	3.23034	3.453	3.89008	3.35336	7.61404	CDS	1338273	1338977	-	Hypothetical protein
BMF77_01230	983.422	758.751	1208.09	1.59221	0.671032	1.89118e-05	7.17148e-05	0.692024	4.29108	5.10916e-12	3.45284e-11	98.4666	4.23109e-06	4.54585e-05	14.9709	15.2768	14.4858	24.2494	23.2844	24.73	CDS	1340117	1341571	-	Chromosome partition protein Smc
BMF77_01231	4628.15	4591.84	4664.46	1.01582	0.0226388	0.828912	0.882277	0.0434006	6.51825	0.57532	0.654651	0.44262	0.52277	0.595281	87.0842	92.7376	90.894	92.3439	88.1333	98.5144	CDS	1342629	1345337	+	Toxin RTX-I translocation ATP-binding protein
BMF77_01232	2595.57	2738.23	2452.91	0.895802	-0.158748	0.153503	0.234812	-0.138144	5.68346	0.0652891	0.101779	5.52173	0.0436917	0.0705415	52.1082	54.3101	55.0165	51.08	46.7751	48.8671	CDS	1345606	1347108	+	Hemolysin secretion protein D%2C plasmid
BMF77_01233	8376.65	9219.87	7533.44	0.817088	-0.291437	0.00111845	0.00306594	-0.27022	7.3728	0.00398266	0.00818457	10.0876	0.0114527	0.0222352	180.152	184.937	178.482	160.329	157.058	133.37	CDS	1347264	1348133	+	Chaperone SurA
BMF77_01234	6266.92	5428.52	7105.32	1.30889	0.388343	5.59195e-05	0.00019806	0.409399	6.95712	1.04582e-06	3.75495e-06	31.1883	0.000358388	0.00123996	106.905	105.614	107.527	151.422	143.627	130.047	CDS	1348269	1349360	-	Hypothetical protein
BMF77_01235	9539.03	9799.56	9278.5	0.946828	-0.0788251	0.415567	0.525564	-0.0576853	7.56107	0.5819	0.660565	0.3545	0.566446	0.634727	196.757	191.375	189.62	206.247	188.511	160.378	CDS	1349385	1350536	-	Hypothetical protein
BMF77_01236	178950	198139	159762	0.806313	-0.310588	0.0482191	0.087969	-0.288588	11.7899	0.0388411	0.0641489	4.42377	0.0651984	0.100134	4054.53	3887.76	3739.46	2652.83	3903.81	3007.2	CDS	1350968	1351135	-	Hypothetical protein
BMF77_01237	1081.37	643.545	1519.19	2.36066	1.23919	8.19401e-16	1.13811e-14	1.25997	4.43156	5.34391e-30	1.56645e-28	208.814	1.80238e-07	6.88941e-06	12.7569	11.351	13.8331	29.0301	31.0745	30.7838	CDS	1351828	1352811	-	Cyanophycin synthetase
BMF77_01238	3351.16	2429.46	4272.85	1.75876	0.814561	3.43825e-11	2.90247e-10	0.834906	6.05696	1.00141e-13	7.92174e-13	65.1709	2.23545e-05	0.000146767	41.6444	46.8175	54.7638	80.5827	93.4127	81.6949	CDS	1353090	1353347	+	Hypothetical protein
BMF77_01239	3829.63	4093.79	3565.46	0.870943	-0.19935	0.0538045	0.0967913	-0.178068	6.24435	0.0182378	0.0326124	8.09852	0.0194838	0.035143	79.836	78.9414	82.5773	68.349	75.872	69.1192	CDS	1353412	1355517	-	Oligopeptidase A
BMF77_01240	11117.3	12786.3	9448.31	0.738939	-0.436474	7.44876e-05	0.000257713	-0.414792	7.78074	0.000288529	0.000734466	14.7784	0.0040442	0.00918839	235.001	261.635	257.186	183.397	217.367	164.747	CDS	1356207	1356584	+	Hypothetical protein
BMF77_01241	36538.3	35372.8	37703.7	1.06589	0.0920634	0.358116	0.470625	0.11341	9.4991	0.255991	0.335931	1.41402	0.265228	0.336538	675.904	707.018	702.518	801.101	793.079	661.859	CDS	1356897	1357940	+	Phospho-2-dehydro-3-deoxyheptonate aldolase%2C Tyr-sensitive
BMF77_01242	575.349	717.26	433.437	0.604296	-0.726672	0.000127152	0.000420438	-0.706273	3.50773	2.55247e-05	7.67992e-05	27.5375	0.000553907	0.00177622	12.9414	13.9533	15.3911	9.27074	9.4754	7.19277	tRNA	1358082	1358157	-	tRNA-Arg(cct)
BMF77_01243	4378.59	4894.42	3862.76	0.789217	-0.341507	0.000754249	0.00215796	-0.320347	6.43678	1.42916e-05	4.44856e-05	27.6161	0.00054848	0.00176593	97.5744	97.628	93.3574	79.0376	78.9846	73.0823	CDS	1358190	1359287	-	Hypothetical protein
BMF77_01244	1662.02	1706.57	1617.47	0.947787	-0.0773656	0.523018	0.629783	-0.0564084	5.04165	0.551653	0.633606	0.56243	0.472692	0.547919	31.4969	35.5113	33.6036	31.2115	34.8062	30.7682	CDS	1359341	1359520	+	Hypothetical protein
BMF77_01245	45147.5	48785	41510.1	0.850877	-0.232977	0.0031426	0.00785321	-0.211781	9.80302	0.0203552	0.0361014	5.9196	0.038151	0.0626195	952.55	938.032	985.601	879.63	846.802	757.097	CDS	1359808	1361232	+	UDP-N-acetylgalactosamine-undecaprenyl-phosphate N-acetylgalactosaminephosphotransferase
BMF77_01246	19034.5	21401.9	16667	0.77876	-0.360749	0.000176739	0.000571352	-0.339507	8.55658	0.00146827	0.00327669	11.2689	0.00859732	0.0173749	440.772	410.23	410.802	365.867	343.625	287.742	CDS	1361229	1362206	+	UDP-glucose 4-epimerase
BMF77_01247	24035.7	18452.6	29618.8	1.60512	0.682685	2.55236e-09	1.71281e-08	0.703944	8.89711	3.166e-12	2.20192e-11	54.2126	4.59421e-05	0.000247756	358.616	365.118	364.166	641.881	612.582	517.723	CDS	1362466	1364655	+	Tyrosine-protein kinase etk
BMF77_01248	27998.5	24917	31079.9	1.24734	0.318852	0.0098162	0.0216428	0.340098	9.11589	0.00160981	0.00356591	10.8636	0.00946593	0.0188923	488.188	486.166	494.664	688.707	638.652	532.234	CDS	1364963	1365478	+	Hypothetical protein
BMF77_01249	24753.1	27224.9	22281.3	0.818416	-0.289093	0.000347788	0.00106113	-0.26782	8.93584	0.00337904	0.00704504	9.74618	0.0124887	0.0239126	521.846	525.625	557.597	463.083	464.26	405.822	CDS	1366035	1367540	+	Hypothetical protein
BMF77_01250	7791.85	8927.92	6655.78	0.745501	-0.423717	0.00291616	0.00732951	-0.401724	7.26817	0.00255478	0.00543488	9.98847	0.0117422	0.0227235	179.308	179.396	167.66	127.118	161.254	110.076	CDS	1367563	1368588	+	Putative S-adenosylmethionine-dependent methyltransferase/MSMEI_2290
BMF77_01251	3069.26	3685.93	2452.59	0.665391	-0.587725	1.37349e-07	7.35713e-07	-0.565659	5.92339	4.73949e-07	1.77332e-06	29.9818	0.000411907	0.00139581	74.749	73.0191	69.5443	43.2089	57.8154	45.7778	CDS	1368672	1369556	+	Hypothetical protein
BMF77_01252	706.673	872.029	541.316	0.620755	-0.687905	0.000123141	0.000408023	-0.665301	3.80477	0.000548921	0.00132261	15.035	0.00384569	0.00880859	16.8159	17.5201	17.0755	8.3982	14.1701	9.8452	CDS	1369724	1370818	+	Hypothetical protein
BMF77_01253	4196.81	4729.88	3663.74	0.774594	-0.368488	0.0477105	0.087141	-0.346328	6.376	0.0273535	0.0468494	5.23687	0.0482866	0.0770328	93.5681	96.439	88.8517	67.8582	93.7738	57.745	CDS	1370847	1371584	+	UDP-Glc:alpha-D-GlcNAc-diphosphoundecaprenol beta-1%2C3-glucosyltransferase WfgD
BMF77_01254	7005.31	7928.45	6082.17	0.767131	-0.382454	0.00145178	0.00388823	-0.360659	7.11474	0.00196364	0.00428611	10.8679	0.009456	0.0188804	161.517	158.982	146.942	119.011	141.237	103.804	CDS	1371674	1372306	+	Hypothetical protein
BMF77_01255	136.28	95.9583	176.603	1.84041	0.880028	0.0193264	0.0392442	0.901026	1.47336	0.000926496	0.00214296	17.6501	0.0023745	0.00587539	2.00315	1.9068	1.74756	3.63559	3.55972	3.37015	CDS	1372402	1372533	-	Hypothetical protein
BMF77_01256	2111.72	1611.33	2612.11	1.6211	0.69697	1.06917e-08	6.66908e-08	0.718228	5.39084	4.39825e-18	5.1131e-17	121.628	1.76643e-06	2.61774e-05	32.6566	31.5182	30.8244	54.3884	53.2583	48.6331	CDS	1372530	1373732	-	DNA replication and repair protein RecF
BMF77_01257	16049.8	15138	16961.7	1.12048	0.164112	0.0511365	0.092533	0.185473	8.31265	0.0427098	0.0696475	4.80502	0.0564722	0.0882067	312.597	294.881	285.02	344.926	359.068	310.927	CDS	1373864	1374430	-	Chromosome partition protein Smc
BMF77_01258	26016.2	23199.7	28832.8	1.24281	0.313607	0.000811116	0.00229864	0.334945	9.00999	0.000603114	0.00143796	13.1505	0.00564546	0.0121559	458.484	460.233	449.059	610.051	606.907	508.284	CDS	1374763	1375086	-	30S ribosomal protein S6
BMF77_01259	4179.13	4619.04	3739.23	0.809525	-0.304852	0.0025356	0.00647174	-0.283929	6.36967	0.000245224	0.000632314	18.9604	0.00189994	0.00487273	90.4316	91.8179	90.0729	79.5102	74.6338	69.5561	CDS	1375376	1376149	+	Ureidoglycolate lyase
BMF77_01260	7247.81	7976.23	6519.4	0.817354	-0.290967	0.00132952	0.00358693	-0.269776	7.16402	0.0022636	0.00487579	11.7251	0.00773406	0.0159076	153.873	152.903	163.47	135.262	136.697	118.127	CDS	1376153	1376629	-	Hypothetical protein
BMF77_01261	6851.1	7394.13	6308.07	0.853118	-0.229183	0.0134826	0.028631	-0.20778	7.08315	0.0138111	0.0254294	7.84327	0.0209659	0.0374345	144.253	145.747	145.932	122.846	136.766	117.862	CDS	1377093	1377290	-	Hypothetical protein
BMF77_01262	32728.6	39350.8	26106.4	0.663428	-0.591988	7.20794e-13	7.43834e-12	-0.570717	9.33764	3.75523e-10	2.02055e-09	43.8424	0.000103272	0.000457673	811.802	766.712	741.512	536.849	544.277	480.901	CDS	1377642	1378925	+	Serine hydroxymethyltransferase
BMF77_01263	2154.23	1900.94	2407.52	1.26649	0.340835	0.00505221	0.0120412	0.361295	5.41755	0.000100338	0.000274737	21.5339	0.00126417	0.00349348	35.3187	37.1265	39.6253	46.4446	44.9351	52.6117	CDS	1379033	1380565	-	Competence protein ComM
BMF77_01264	2705.3	3223.18	2187.43	0.678655	-0.55925	8.97177e-07	4.19514e-06	-0.537922	5.7412	9.16721e-11	5.28997e-10	60.3205	3.03119e-05	0.000181877	65.6822	64.4049	59.9433	44.7177	45.8637	40.3013	CDS	1380686	1381291	+	Hypothetical protein
BMF77_01265	6490.67	7079.71	5901.63	0.833598	-0.262576	0.00491886	0.011757	-0.241579	7.00486	0.00717909	0.0139551	9.05164	0.0149788	0.0279564	142.461	137.491	137.446	129.118	117.007	106.94	CDS	1381403	1382062	+	Hypothetical protein
BMF77_01266	23879	26056.6	21701.4	0.832858	-0.263858	0.00102809	0.00284436	-0.242569	8.88408	0.00755288	0.0146341	8.12867	0.0193175	0.0349089	488.478	508.778	538.921	443.36	454.51	400.611	CDS	1382305	1383150	-	Hypothetical protein
BMF77_01267	6187.25	7232.51	5141.98	0.710954	-0.492172	9.07843e-06	3.65432e-05	-0.470614	6.93498	8.33735e-06	2.66282e-05	23.3672	0.00096622	0.00280134	155.112	138.344	132.962	105.541	112.174	89.9954	CDS	1383247	1383597	+	HIT-like protein
BMF77_01268	35837.5	40202.9	31472	0.782829	-0.353231	9.13223e-06	3.67288e-05	-0.332064	9.46938	0.0005783	0.00138301	13.061	0.00575436	0.012357	765.941	797.602	806.655	681.799	636.658	564.468	CDS	1383821	1384903	+	Photosystem II protein D1 2
BMF77_01269	278.382	300.419	256.345	0.853293	-0.228887	0.391311	0.501391	-0.207966	2.47072	0.377294	0.464257	1.25675	0.291681	0.36483	5.40323	5.67552	6.63229	4.34452	4.91827	6.06938	CDS	1385047	1386312	+	Hypothetical protein
BMF77_01270	304.113	338.704	269.522	0.795746	-0.32962	0.234609	0.333824	-0.307765	2.59343	0.190868	0.261494	2.62945	0.139819	0.195395	7.59088	6.14662	6.23225	5.08982	4.47115	6.55306	CDS	1386309	1386809	+	Hypothetical protein
BMF77_01271	440.474	440.79	440.159	0.998568	-0.00206697	0.998247	1	0.0189823	3.13119	0.922406	0.940917	0.0182218	0.895633	0.916346	8.17074	10.0051	7.81137	8.25278	8.49519	9.57995	CDS	1386839	1387315	+	Hypothetical protein
BMF77_01272	1012.99	1047.84	978.143	0.933482	-0.0993065	0.519049	0.6269	-0.0801851	4.32835	0.602566	0.677794	0.363834	0.561479	0.631201	17.264	19.1801	25.329	20.0866	18.2113	20.2053	CDS	1387312	1387971	+	Hypothetical protein
BMF77_01273	1614.64	1727.27	1502.01	0.869583	-0.201604	0.12312	0.195308	-0.180449	4.9989	0.0736832	0.113093	4.72127	0.0582568	0.0905501	35.5559	32.8866	33.3931	32.1386	31.1605	26.5711	CDS	1388028	1388483	+	Hypothetical protein
BMF77_01274	2780.1	3199.4	2360.8	0.737889	-0.438525	6.67438e-05	0.000232945	-0.417497	5.78138	1.28045e-05	4.00129e-05	24.6502	0.000808039	0.00242818	59.2774	62.7897	66.5545	46.3719	52.3469	42.5637	CDS	1388660	1389028	+	Serine/threonine-protein kinase B
BMF77_01275	2887.34	3026.96	2747.72	0.907749	-0.139635	0.1881	0.278162	-0.118959	5.83724	0.126558	0.183407	3.53534	0.0932277	0.136723	57.6696	57.159	63.6279	56.6061	54.3933	53.3763	CDS	1389145	1389960	-	Hypothetical protein
BMF77_01276	1447.37	1179.24	1715.5	1.45476	0.540777	7.80955e-05	0.000268833	0.561543	4.84607	9.88893e-11	5.68584e-10	79.914	9.89696e-06	8.26021e-05	22.8781	23.1059	23.5394	34.0836	32.8458	35.683	CDS	1390005	1391036	-	Hypothetical protein
BMF77_01277	1254.77	1549.17	960.368	0.619925	-0.689834	1.49536e-06	6.80461e-06	-0.668395	4.63227	1.34831e-07	5.40454e-07	36.8799	0.000196051	0.000766558	31.655	30.3293	29.3505	19.5594	21.9602	15.9614	CDS	1391060	1391299	+	Exodeoxyribonuclease 7 small subunit
BMF77_01278	2341.15	2437.14	2245.15	0.921223	-0.118378	0.289782	0.397867	-0.0975799	5.53508	0.209649	0.284252	2.58867	0.142563	0.198532	46.5468	47.1315	50.0054	45.772	45.8637	42.6885	CDS	1391581	1392543	-	Glutamate/aspartate periplasmic-binding protein
BMF77_01279	241.796	264.925	218.668	0.825397	-0.27684	0.378919	0.489979	-0.254849	2.26655	0.360146	0.446955	1.20969	0.300328	0.374159	5.61409	4.86794	5.1374	3.52652	3.6801	5.86655	CDS	1392705	1392968	-	Hypothetical protein
BMF77_01280	4370.58	4608.34	4132.82	0.896811	-0.157124	0.12274	0.194899	-0.135943	6.435	0.055852	0.088511	5.5748	0.042897	0.069467	90.3789	93.3882	87.9253	81.6007	84.5392	81.1176	CDS	1393136	1394113	+	Hypothetical protein
BMF77_01281	18617	25210	12023.9	0.47695	-1.06809	1.78269e-36	1.33089e-34	-1.04696	8.52195	4.45741e-28	1.1389e-26	138.364	1.0306e-06	1.84428e-05	485.579	500.927	499.78	259.999	243.626	215.752	CDS	1394210	1395568	+	Hypothetical protein
BMF77_01282	8323.01	10496.6	6149.39	0.585844	-0.771411	3.90066e-17	6.1307e-16	-0.750365	7.3615	6.09643e-15	5.45482e-14	73.4852	1.38639e-05	0.000104482	218.264	196.086	204.506	134.062	122.458	111.371	CDS	1396012	1396578	+	Hypothetical protein
BMF77_01283	6601.57	5731.71	7471.43	1.30353	0.382419	0.000147227	0.000481814	0.403697	7.03227	2.07743e-05	6.32629e-05	22.1824	0.00114735	0.00322284	110.384	113.712	113.823	156.003	160.084	130.999	CDS	1396924	1397976	+	Putative two-component membrane permease complex subunit SMU_747c
BMF77_01284	5861.72	5142.2	6581.23	1.27985	0.355971	0.0013883	0.00372866	0.377343	6.86083	0.000126658	0.000340948	17.7846	0.00231953	0.00576923	98.4178	102.272	102.474	134.099	145.123	114.632	CDS	1398187	1398951	+	Hypothetical protein
BMF77_01285	8517.72	7747.2	9288.24	1.19892	0.261731	0.00429685	0.0103846	0.283069	7.39924	0.00100834	0.00231173	13.6993	0.00503045	0.0110103	154.295	152.207	150.248	188.578	196.989	170.208	CDS	1399037	1400536	+	Hypothetical protein
BMF77_01286	20477.8	20554.8	20400.8	0.992511	-0.0108454	0.804062	0.86294	0.0104897	8.66343	0.9153	0.936468	0.0127669	0.912552	0.930071	386.265	396.053	429.499	424.582	431.724	364.413	CDS	1400644	1402065	+	Hypothetical protein
BMF77_01287	2282.85	1961.08	2604.62	1.32816	0.409424	0.000520223	0.00153718	0.43024	5.50129	5.40443e-07	2.0064e-06	37.5674	0.000183239	0.000727778	39.325	38.2481	38.0462	54.2429	47.1535	54.3748	CDS	1402535	1405237	-	TPR repeat-containing protein YrrB
BMF77_01288	2268.35	1595.21	2941.49	1.84395	0.882799	2.80322e-05	0.00010407	0.902328	5.49436	2.37943e-12	1.6719e-11	57.5634	3.63951e-05	0.000208009	29.6255	32.1015	32.3193	70.3122	49.2859	56.2939	CDS	1405397	1406398	-	Serine protease Do-like HtrA
BMF77_01289	6395.27	4392.12	8398.41	1.91215	0.935197	3.02467e-05	0.000111684	0.955184	6.98814	2.98712e-12	2.08053e-11	53.4071	4.86797e-05	0.000260338	77.2793	90.0457	91.6099	202.575	142.544	157.102	CDS	1406541	1407077	-	Hypothetical protein
BMF77_01290	6347.82	4243.31	8452.34	1.99192	0.994161	0.0151477	0.0317298	1.0141	6.97741	5.92755e-07	2.19209e-06	25.7938	0.000693085	0.00214063	83.3415	82.4409	84.388	236.386	130.712	138.27	CDS	1407195	1407920	-	Putative serine protease HtrA
BMF77_01291	6584.86	4375.36	8794.36	2.00997	1.00718	1.15421e-20	2.57701e-19	1.02876	7.03127	7.45145e-28	1.86403e-26	147.843	7.80119e-07	1.5336e-05	86.6625	88.9913	82.3036	163.947	195.269	167.072	CDS	1408497	1410224	-	Fumarate reductase flavoprotein subunit
BMF77_01292	25539	33439.4	17638.7	0.527482	-0.922806	9.55911e-18	1.59141e-16	-0.900908	8.97881	3.62073e-12	2.49637e-11	51.2669	5.69862e-05	0.000293405	633.337	665.36	672.746	349.143	416.419	290.285	CDS	1410296	1410613	-	Hypothetical protein
BMF77_01293	2492.35	2941.78	2042.92	0.69445	-0.526057	2.08695e-05	7.8639e-05	-0.505347	5.62328	6.76297e-05	0.000189967	18.3864	0.00209195	0.00528575	55.5346	59.178	58.7221	44.6268	45.279	32.3597	CDS	1410932	1411207	-	Transcriptional regulatory protein FixJ
BMF77_01294	5172.39	6273.47	4071.31	0.648972	-0.623771	1.54098e-10	1.20889e-09	-0.602643	6.67593	2.14129e-12	1.51124e-11	63.7142	2.4442e-05	0.000156549	121.059	124.682	124.119	85	85.5882	73.0199	CDS	1411513	1412490	+	5-dehydro-2-deoxygluconokinase
BMF77_01295	22846.7	29385.9	16307.6	0.554946	-0.849581	1.27007e-24	4.0456e-23	-0.828252	8.81815	3.72905e-18	4.41025e-17	85.4209	7.55777e-06	6.87829e-05	551.973	558.647	621.835	330.457	344.623	300.692	CDS	1412745	1412894	+	Hypothetical protein
BMF77_01296	40043.9	51529.7	28558.1	0.554206	-0.851506	3.70577e-25	1.25576e-23	-0.830168	9.62775	2.07867e-15	1.94362e-14	68.3158	1.85453e-05	0.000127864	989.371	980.049	1068.56	610.796	599.152	498.844	CDS	1413338	1414036	+	Hypothetical protein
BMF77_01297	6377.7	6034.56	6720.83	1.11372	0.155391	0.121558	0.193537	0.176674	6.98154	0.0650321	0.101411	4.1507	0.0725127	0.109468	116.868	118.199	120.708	140.606	144.315	117.253	CDS	1414103	1414783	-	Cellulose synthase operon protein C
BMF77_01298	2191.94	2085.24	2298.64	1.10233	0.140561	0.240187	0.339832	0.162177	5.44179	0.084997	0.128558	4.15997	0.0722478	0.109241	41.3545	40.7382	40.8465	42.7908	51.5386	43.2346	CDS	1415042	1415368	+	Hypothetical protein
BMF77_01299	1748.46	1549.37	1947.55	1.25699	0.329976	0.0110932	0.0240706	0.351065	5.11716	7.72038e-05	0.000215307	25.5336	0.000717383	0.00219721	29.6519	30.1947	31.4981	37.1011	41.9428	37.4929	CDS	1415605	1416243	+	Hypothetical protein
BMF77_01300	2336.89	2483.39	2190.38	0.88201	-0.181133	0.121821	0.193892	-0.160081	5.53196	0.100213	0.148747	3.614	0.090193	0.132761	51.5547	47.0867	47.7736	48.1715	44.0236	38.8503	CDS	1416224	1416838	-	Hypothetical protein
BMF77_01301	14780	15786.9	13773.1	0.872435	-0.19688	0.0196699	0.0397895	-0.175733	8.19223	0.0653321	0.101812	3.95354	0.078448	0.117279	316.155	311.593	303.001	298.754	279.034	246.239	CDS	1416845	1418533	-	C4-dicarboxylic acid transporter DauA
BMF77_01302	782.516	716.269	848.764	1.18498	0.244862	0.138902	0.2171	0.267316	3.95928	0.0617842	0.0969156	5.27861	0.0475766	0.0760272	15.6035	12.8989	13.7278	15.7784	19.4495	15.5713	CDS	1418776	1419036	-	Hypothetical protein
BMF77_01303	711.462	715.06	707.864	0.989937	-0.0145921	0.99515	0.99923	0.00748142	3.81973	0.959226	0.970161	0.00627728	0.938608	0.952361	15.3663	13.886	12.9067	13.5607	14.3077	14.4791	CDS	1419172	1419819	-	Hypothetical protein
BMF77_01304	177.555	188.363	166.746	0.885239	-0.175862	0.638417	0.72996	-0.153738	1.82544	0.565723	0.646542	0.535152	0.483314	0.557257	4.03265	3.74629	3.32667	3.01754	3.1642	3.79142	CDS	1419871	1420272	-	Hypothetical protein
BMF77_01305	190.963	199.963	181.963	0.909984	-0.136087	0.70181	0.784203	-0.114931	1.93126	0.676492	0.74276	0.291131	0.602767	0.667968	4.0063	3.99306	3.78988	3.43563	3.04382	4.39991	CDS	1420257	1420538	-	Hypothetical protein
BMF77_01306	1319.4	1470.48	1168.31	0.794507	-0.331868	0.020918	0.0420295	-0.310539	4.7068	0.00104739	0.00239447	18.9103	0.00191582	0.00490558	30.8116	27.5027	28.382	23.9222	22.1494	23.8095	CDS	1420550	1421356	-	Hypothetical protein
BMF77_01307	89.0726	87.7951	90.3502	1.0291	0.0413878	0.918682	0.946209	0.068975	0.863786	0.950765	0.963469	0.00652176	0.937426	0.951364	2.00315	1.61517	1.55806	0.290847	0.464312	4.63395	CDS	1421397	1421795	-	Hypothetical protein
BMF77_01308	337.361	303.037	371.686	1.22654	0.294591	0.391733	0.501796	0.316237	2.75348	0.273602	0.355119	1.57604	0.241374	0.311867	6.11487	6.21391	5.53744	5.36249	6.12204	10.7345	CDS	1421892	1422884	-	Serine/threonine-protein kinase PknA
BMF77_01310	613.328	649.883	576.773	0.887504	-0.172175	0.36405	0.476165	-0.150697	3.60503	0.275728	0.357414	2.2636	0.167169	0.227625	12.7569	13.3251	12.2329	11.0885	12.5192	10.9062	CDS	1423039	1423356	+	Hypothetical protein
BMF77_01311	2455.71	2070.66	2840.76	1.37191	0.456186	9.98755e-05	0.000337009	0.47722	5.60716	5.18197e-09	2.4563e-08	51.8215	5.46767e-05	0.000283346	38.9296	41.5009	41.6466	53.2068	60.4121	56.3563	CDS	1423375	1423905	+	Hypothetical protein
BMF77_01312	7436.19	6886.62	7985.76	1.1596	0.213633	0.0364104	0.0686539	0.235159	7.20323	0.0206828	0.0365873	6.3679	0.0329183	0.055362	145.518	134.575	125.929	164.292	172.157	141.421	CDS	1424121	1424861	-	Hypothetical protein
BMF77_01313	25310.1	31199.5	19420.8	0.622472	-0.68392	1.04787e-13	1.15896e-12	-0.662853	8.96639	2.82037e-09	1.38071e-08	38.4339	0.000168519	0.000680727	615.573	600.215	623.625	442.723	384.313	334.83	CDS	1425026	1426465	+	FeS cluster assembly protein SufB
BMF77_01314	9551.1	12144.5	6957.68	0.572907	-0.803627	2.93842e-19	5.61591e-18	-0.782385	7.56003	3.80412e-18	4.48792e-17	92.7894	5.39594e-06	5.36004e-05	238.137	233.369	244.49	144.751	145.708	125.85	CDS	1426517	1427302	+	Putative ATP-dependent transporter SufC
BMF77_01315	13114.8	15986.3	10243.2	0.640749	-0.642168	8.31689e-14	9.30635e-13	-0.621182	8.018	3.13058e-11	1.92508e-10	52.0743	5.36623e-05	0.000279606	310.093	302.889	329.509	222.534	201.787	188.463	CDS	1427302	1428618	+	FeS cluster assembly protein SufD
BMF77_01316	13857.8	17035.3	10680.3	0.626953	-0.67357	3.39343e-14	4.02328e-13	-0.652751	8.09733	1.25411e-09	6.38384e-09	41.7082	0.000124484	0.000537779	336.529	331.67	336.142	245.675	201.511	191.677	CDS	1428804	1430069	+	Putative cysteine desulfurase
BMF77_01317	2487.94	2894.68	2081.21	0.718977	-0.475983	3.14231e-05	0.000115938	-0.455297	5.62079	6.32702e-09	2.95798e-08	52.8224	5.07923e-05	0.000268161	55.7191	55.8804	59.059	43.8452	41.3582	39.3028	CDS	1430394	1430657	-	Hypothetical protein
BMF77_01318	1097.4	1469.67	725.131	0.493399	-1.01917	2.19258e-11	1.89785e-10	-0.997808	4.43637	4.0547e-18	4.74837e-17	116.379	2.12209e-06	2.93044e-05	31.4705	27.6598	27.5188	15.3058	15.1159	12.9657	misc_RNA	1430553	1430629	+	Intron_gpII
BMF77_01319	26969.7	30576.8	23362.6	0.764063	-0.388237	2.09322e-06	9.29474e-06	-0.366916	9.05921	0.000159338	0.000423423	15.9146	0.00325034	0.00768058	601.445	618.901	582.358	492.967	490.382	414.559	CDS	1430811	1431677	-	Hypothetical protein
BMF77_01320	5860.78	6712.56	5008.99	0.746211	-0.422344	0.00203764	0.00527689	-0.400632	6.85734	0.0020933	0.00455456	10.474	0.010405	0.0205011	125.882	132.646	137.215	98.1426	119.827	81.8821	CDS	1431725	1432306	-	Hypothetical protein
BMF77_01321	1534.11	1886.93	1181.29	0.62604	-0.675672	3.38903e-07	1.70271e-06	-0.655166	4.92236	3.26014e-13	2.43771e-12	92.2787	5.51897e-06	5.42586e-05	35.0287	36.9694	39.2463	24.413	23.5079	22.7485	CDS	1432381	1433049	-	Hypothetical protein
BMF77_01322	3504.63	3602.11	3407.15	0.945875	-0.0802784	0.458654	0.566558	-0.0589611	6.11696	0.420496	0.508295	0.984588	0.347347	0.422834	72.7195	70.8431	68.8074	68.3126	70.9022	64.6413	CDS	1433063	1434139	-	Heat-inducible transcription repressor HrcA
BMF77_01323	188.706	171.175	206.237	1.20483	0.268832	0.584357	0.684495	0.290121	1.92568	0.47449	0.560334	0.64069	0.444356	0.520759	3.37372	3.45467	3.26351	2.65398	2.80307	6.86511	CDS	1434583	1435941	-	Hypothetical protein
BMF77_01324	162167	171710	152623	0.88884	-0.170004	0.0723894	0.12491	-0.148648	11.6481	0.168563	0.235082	2.00972	0.190429	0.254794	3447.68	3329	3346.82	3312.58	3203.2	2616.61	CDS	1436153	1436638	+	Hypothetical protein
BMF77_01326	6750.93	5843.91	7657.95	1.31042	0.390024	0.335076	0.446084	0.412022	7.06513	0.114436	0.167568	2.52517	0.146977	0.204144	95.5185	153.71	95.2945	164.165	196.559	97.8591	rRNA	1437046	1439874	-	23S ribosomal RNA
BMF77_01329	8289.26	7360.12	9218.39	1.25248	0.324786	0.615515	0.710885	0.345533	7.36048	0.34237	0.429243	0.894455	0.369306	0.446606	84.4749	182.469	166.923	257.29	200.995	93.4748	rRNA	1440388	1441872	-	16S ribosomal RNA
BMF77_01330	9037.94	10877.7	7198.2	0.66174	-0.595663	3.62183e-11	3.04132e-10	-0.574404	7.48117	4.3855e-09	2.09121e-08	41.1398	0.000131012	0.000559675	217.974	214.75	208.591	153.876	150.747	126.084	CDS	1442180	1443064	+	Glycine--tRNA ligase alpha subunit
BMF77_01331	565.089	453.01	677.168	1.49482	0.579969	0.00284117	0.00715609	0.601054	3.49516	0.000485304	0.00117775	18.5716	0.00202752	0.00514744	9.3041	7.40286	10.0011	12.361	13.0867	15.0564	CDS	1443546	1444640	+	Hypothetical protein
BMF77_01332	246.121	185.062	307.18	1.65988	0.731079	0.0125132	0.0267868	0.752976	2.31045	0.00657039	0.0128503	10.7426	0.00974598	0.0193932	3.92722	3.32007	3.66355	4.47177	6.05325	7.84807	CDS	1444979	1445467	+	Hypothetical protein
BMF77_01333	1712.12	1378.42	2045.82	1.48419	0.569671	0.00283294	0.00713913	0.591382	5.08807	1.03223e-05	3.25329e-05	23.6433	0.000929187	0.00271539	28.3076	25.8203	27.1398	34.2654	38.8818	49.2104	CDS	1445577	1447928	+	Hypothetical protein
BMF77_01334	3513.23	4525.29	2501.17	0.552709	-0.855408	1.01943e-15	1.39565e-14	-0.83434	6.1168	6.02002e-24	1.1369e-22	137.371	1.06219e-06	1.87275e-05	91.1959	87.4659	88.1358	52.6796	51.8654	45.1069	CDS	1448059	1448532	-	Tryptophan-rich protein TspO
BMF77_01335	13287.1	16013.4	10560.8	0.659499	-0.600558	3.49981e-12	3.34442e-11	-0.579335	8.03708	2.48782e-10	1.3616e-09	47.516	7.61885e-05	0.000364028	317.183	313.657	313.255	223.57	218.519	189.789	CDS	1448690	1449976	+	Zeaxanthin glucosyltransferase
BMF77_01336	727.358	781.913	672.802	0.860456	-0.216827	0.221608	0.318737	-0.19508	3.84973	0.189172	0.259359	2.59821	0.141915	0.197803	16.4469	15.2095	14.4437	13.8334	15.1847	11.2494	CDS	1450037	1450162	-	Hypothetical protein
BMF77_01337	4548.01	4549.7	4546.31	0.999256	-0.00107446	0.969338	0.981145	0.0199656	6.49308	0.79614	0.84345	0.0948634	0.765188	0.812915	89.4037	91.3692	87.4621	95.3614	91.8478	84.7842	CDS	1450215	1451600	-	Putative cytochrome P450 135B1
BMF77_01338	2444.56	2230.95	2658.17	1.1915	0.252777	0.0321078	0.0614627	0.273525	5.59928	0.000228222	0.000592632	23.0353	0.00101319	0.00291276	42.4615	45.651	43.4152	54.3884	52.1061	52.5181	CDS	1451674	1452462	-	Hypothetical protein
BMF77_01339	465.803	435.078	496.528	1.14124	0.190601	0.380905	0.491749	0.211654	3.21315	0.215229	0.290662	2.75727	0.131655	0.185013	8.90874	7.94125	8.80095	10.6523	10.3352	8.72182	CDS	1452626	1452961	+	Hypothetical protein
BMF77_01340	2072.97	2010.47	2135.47	1.06217	0.0870185	0.79056	0.852663	0.10998	5.3618	0.632766	0.704306	0.240076	0.636034	0.698453	39.8521	35.5786	43.0994	28.5212	60.223	39.1624	CDS	1452982	1453218	+	DNA-directed RNA polymerase subunit omega
BMF77_01341	273.07	223.258	322.883	1.44623	0.532298	0.0456988	0.0838192	0.554382	2.45244	0.0175137	0.0315274	9.21459	0.0143432	0.0269386	4.9288	4.48658	3.74777	6.81672	6.98188	5.5233	CDS	1453332	1453700	+	Hypothetical protein
BMF77_01342	2151.5	2075.47	2227.53	1.07327	0.102008	0.411228	0.520766	0.122976	5.41451	0.102783	0.151901	4.79366	0.0567102	0.0885206	40.1157	41.5682	40.6781	44.8995	45.3994	42.9694	CDS	1453788	1454690	-	Phospholipase YtpA
BMF77_01343	1183.37	1093.99	1272.76	1.16341	0.218361	0.142839	0.221875	0.238813	4.55406	0.0141779	0.0260247	11.0473	0.00905932	0.0182101	20.9276	21.0196	22.5498	26.1399	23.8519	26.1342	CDS	1455057	1456553	+	Hemolysin secretion protein D%2C chromosomal
BMF77_01344	408.763	387.63	429.897	1.10904	0.149311	0.520612	0.628167	0.169578	3.02601	0.344653	0.431426	1.66005	0.230166	0.298678	7.09009	7.76178	8.00086	8.52545	7.80732	9.37712	CDS	1456657	1457487	+	Multifunctional-autoprocessing repeats-in-toxin
BMF77_01345	24643.5	27125.4	22161.6	0.817004	-0.291585	0.000355778	0.00108274	-0.270201	8.92948	0.00216799	0.00469567	10.7673	0.00968783	0.0193029	520.687	534.083	544.438	439.215	474.097	412.781	CDS	1457675	1459054	-	Carotenoid cleavage oxygenase
BMF77_01346	6127.73	6580.92	5674.55	0.862273	-0.213784	0.0199322	0.0402734	-0.192621	6.92222	0.0268702	0.0461819	6.25977	0.034094	0.0570582	125.408	128.877	133.699	117.429	119.586	102.524	CDS	1459357	1460331	+	GTPase Era
BMF77_01347	2006.89	1866.1	2147.69	1.1509	0.202759	0.113452	0.182393	0.223429	5.31489	0.00709436	0.0138129	11.8951	0.0074399	0.0153488	34.976	37.0367	38.0041	43.7724	44.2988	40.4262	CDS	1460348	1460881	+	Dihydrofolate reductase type 3
BMF77_01348	3640.16	3525.02	3755.3	1.06533	0.0912971	0.409581	0.519357	0.112363	6.17253	0.126613	0.183432	3.48787	0.0951222	0.139117	68.476	68.6222	70.7234	76.0564	78.1076	70.5234	CDS	1460883	1461683	-	Beta-barrel assembly-enhancing protease
BMF77_01349	42981.1	53224	32738.3	0.615103	-0.7011	7.01694e-18	1.1889e-16	-0.679847	9.73038	8.50452e-16	8.19246e-15	72.6048	1.45487e-05	0.000107443	1053.89	1057.87	1026.15	660.804	680.234	617.751	CDS	1461844	1462143	+	Putative 30S ribosomal protein PSRP-3
BMF77_01350	512.053	496.437	527.669	1.06291	0.0880227	0.703595	0.785829	0.109406	3.34837	0.640082	0.71074	0.294492	0.600715	0.666252	10.1212	9.73588	9.41154	8.83447	8.30602	14.4011	CDS	1462196	1463938	-	Serine/threonine-protein kinase C
BMF77_01351	6239.74	6176.92	6302.56	1.02034	0.0290492	0.848912	0.896376	0.050413	6.94928	0.72795	0.788516	0.132777	0.724099	0.778521	138.929	120.554	104.706	146.041	127.823	103.226	CDS	1464338	1464580	+	Hypothetical protein
BMF77_01352	11100.2	10792.2	11408.2	1.05708	0.0800909	0.379066	0.490037	0.101392	7.78042	0.231822	0.309225	1.78527	0.214745	0.281883	212.571	213.359	210.338	230.841	240.29	211.477	CDS	1464619	1467270	-	Hypothetical protein
BMF77_01353	6301.6	6568.06	6035.15	0.918863	-0.122079	0.171448	0.257846	-0.10094	6.96295	0.233412	0.310912	1.84485	0.2079	0.274633	124.96	129.662	132.604	124.81	126.19	110.107	CDS	1467617	1468714	+	Ca(2+)/H(+) antiporter
BMF77_01354	405.318	307.232	503.404	1.63851	0.712388	0.00130434	0.00352895	0.733641	3.02067	0.000429213	0.00105494	19.4235	0.00176063	0.00459186	6.32573	6.12418	5.66377	8.96172	8.71875	12.4196	CDS	1469224	1469784	+	Hypothetical protein
BMF77_01355	19244.4	18347.8	20141	1.09773	0.134523	0.238701	0.33823	0.155831	8.57437	0.134498	0.193331	2.50763	0.148227	0.205521	332.602	372.611	376.483	425.8	424.261	355.098	CDS	1469871	1470701	-	Methionine aminopeptidase 1
BMF77_01356	4566.27	5088.02	4044.51	0.794908	-0.33114	0.000948979	0.00264078	-0.309968	6.49737	0.000271909	0.000696238	17.3351	0.00250957	0.00616807	102.74	100.993	96.242	85.5817	83.4042	73.0042	CDS	1470873	1471271	-	Hypothetical protein
BMF77_01357	8679.65	6469.92	10889.4	1.68308	0.751102	1.25199e-09	8.72014e-09	0.772083	7.42821	1.10432e-14	9.64611e-14	71.2251	1.57075e-05	0.000113198	124.749	128.047	128.645	242.384	216.249	192.832	CDS	1471376	1474207	-	Putative zinc protease
BMF77_01358	1208.85	1132.6	1285.09	1.13463	0.182223	0.236116	0.335464	0.202623	4.58466	0.0424546	0.0693024	7.14244	0.0258178	0.0447921	20.954	22.6797	23.1393	26.6125	26.4658	23.8095	CDS	1474359	1474781	-	Hypothetical protein
BMF77_01359	5618.13	7268.33	3967.92	0.545919	-0.873241	2.84879e-19	5.48851e-18	-0.852067	6.79409	8.74428e-23	1.51377e-21	123.702	1.64628e-06	2.51103e-05	146.862	144.064	137.594	83.5821	82.166	71.6624	CDS	1474943	1475458	-	Hypothetical protein
BMF77_01360	4648.02	4744.28	4551.76	0.95942	-0.0597653	0.502242	0.610925	-0.0387295	6.52425	0.658623	0.727607	0.254223	0.626394	0.68977	91.1432	95.1828	93.3785	96.6339	94.5649	81.1488	CDS	1475698	1476201	+	2%2C3%2C4%2C5-tetrahydropyridine-2%2C6-dicarboxylate N-acetyltransferase
BMF77_01361	58662.2	79169.5	38154.9	0.48194	-1.05308	1.90519e-06	8.5474e-06	-1.03108	10.1782	2.25511e-09	1.11082e-08	36.5065	0.000203473	0.000787092	1775.98	1610.5	1281.34	766.745	919.252	598.154	CDS	1476388	1476513	+	Photosystem II protein Y
BMF77_01362	9680.9	10442	8919.82	0.854227	-0.227308	0.0279444	0.0544307	-0.206021	7.58182	0.059176	0.0931608	4.092	0.0742185	0.111725	211.833	203.691	200.106	195.722	186.929	151.079	CDS	1476599	1477852	+	Folylpolyglutamate synthase
BMF77_01363	1824.13	1632.38	2015.87	1.23493	0.304425	0.0172675	0.0355928	0.324907	5.17772	0.000233106	0.00060381	21.7552	0.00122273	0.00339861	30.5744	32.7969	32.8667	40.2459	37.5405	42.7821	CDS	1478317	1479843	-	Putative ABC transporter-binding protein
BMF77_01364	3610.13	4109.42	3110.83	0.757	-0.401635	0.000145269	0.000475732	-0.380632	6.15807	1.54128e-07	6.14711e-07	41.6351	0.000125301	0.000540822	82.5244	81.0725	78.6822	65.2042	61.3064	59.5861	CDS	1480125	1481231	+	Cell division protein FtsA
BMF77_01365	2885.3	3012.24	2758.37	0.915722	-0.127018	0.255492	0.358094	-0.105965	5.83625	0.13202	0.190514	3.84266	0.0820574	0.122164	59.251	60.8605	57.4799	55.8608	54.8404	54.3124	CDS	1481236	1482045	+	Hypothetical protein
BMF77_01366	2870.62	2803.53	2937.71	1.04786	0.0674442	0.547689	0.653398	0.0888627	5.83002	0.328078	0.413481	1.27513	0.288399	0.361483	57.775	53.2557	54.2585	60.6961	62.8713	52.2217	CDS	1482042	1482809	+	Hypothetical protein
BMF77_01367	11621.3	11931.8	11310.7	0.947941	-0.0771304	0.37724	0.488602	-0.0558241	7.84594	0.516464	0.59953	0.519644	0.489543	0.563216	240.852	230.947	231.667	230.005	237.642	209.121	CDS	1482923	1485235	+	Type II secretion system protein D
BMF77_01368	1744.73	1692.49	1796.97	1.06173	0.0864217	0.516499	0.624603	0.107269	5.11232	0.220529	0.296897	2.50135	0.148678	0.205717	33.8954	31.6528	34.2353	38.0464	35.4081	34.0447	CDS	1485365	1485901	-	Bifunctional protein PyrR
BMF77_01369	1090.12	985.998	1194.24	1.2112	0.276434	0.0669759	0.116792	0.296951	4.43655	0.0173665	0.0312885	8.13821	0.0192653	0.0348515	17.8438	20.3466	19.939	21.759	22.2354	27.4293	CDS	1486078	1487028	-	Cobalamin biosynthesis protein CobD
BMF77_01370	537.2	471.797	602.602	1.27725	0.353039	0.0790231	0.133843	0.373868	3.42093	0.0332129	0.0557006	7.07092	0.0263879	0.0455991	8.32888	9.75831	9.72736	9.92515	12.7256	13.4026	CDS	1487092	1487505	-	HTH-type transcriptional regulator IscR
BMF77_01371	172.628	220.721	124.535	0.564218	-0.825676	0.0453451	0.0832663	-0.801835	1.77081	0.0326286	0.0547977	5.73499	0.0406055	0.0662613	5.35051	3.07331	4.58997	1.79961	1.97762	3.6666	CDS	1487608	1487829	-	Hypothetical protein
BMF77_01372	45993.6	55750.3	36236.9	0.649986	-0.62152	2.38753e-10	1.82522e-09	-0.599895	9.82855	2.202e-07	8.58169e-07	28.4905	0.000492323	0.00161008	1111.64	1121.49	1053.73	753.239	807.559	607.906	CDS	1487845	1488255	+	Hypothetical protein
BMF77_01373	2589.85	2330.28	2849.42	1.22278	0.290168	0.0124881	0.026745	0.310817	5.68266	2.17718e-05	6.6174e-05	30.1774	0.000402594	0.00137008	44.122	47.1091	46.1523	58.2421	55.0983	57.1053	CDS	1488517	1490433	-	H(+)/Cl(-) exchange transporter ClcA
BMF77_01374	539.184	424.085	654.284	1.54281	0.625562	0.00159	0.00423941	0.646935	3.42845	3.38311e-05	0.000100028	30.8837	0.000371051	0.00127362	8.53974	7.85152	8.61145	11.5975	13.3619	14.1827	CDS	1491015	1491392	+	Hypothetical protein
BMF77_01375	2088.96	2291.34	1886.58	0.823354	-0.280415	0.0183842	0.0375383	-0.259926	5.36974	0.00145185	0.00324307	16.6228	0.00285167	0.00686066	43.1468	45.8304	46.1102	39.7551	35.9584	37.134	CDS	1491543	1493156	-	Undecaprenyl phosphate-alpha-4-amino-4-deoxy-L-arabinose arabinosyl transferase
BMF77_01376	1756.02	1832.52	1679.52	0.916511	-0.125776	0.34183	0.452428	-0.105002	5.12007	0.303844	0.387654	1.49459	0.252974	0.324457	37.3745	35.7356	34.9301	36.2468	29.286	34.9029	CDS	1493415	1494941	+	Hypothetical protein
BMF77_01378	916.666	996.829	836.504	0.839164	-0.252975	0.251813	0.353975	-0.231081	4.18262	0.178055	0.246237	2.21316	0.171477	0.232652	20.6113	18.9782	19.181	14.4151	14.0497	21.5471	CDS	1495273	1496646	+	Hypothetical protein
BMF77_01379	12391.6	13523.3	11259.8	0.832621	-0.264267	0.0251681	0.0496503	-0.24328	7.93764	0.0355903	0.0592484	4.92212	0.0540908	0.0849592	274.194	255.219	267.882	260.344	220.307	192.957	CDS	1496829	1497782	-	Acetyl-coenzyme A carboxylase carboxyl transferase subunit beta
BMF77_01380	10101.1	11172.4	9029.77	0.808222	-0.307176	0.000459284	0.00136812	-0.285884	7.64279	0.000824613	0.00192477	14.0483	0.004682	0.010352	213.889	223.23	221.561	181.507	191.004	167.79	CDS	1499023	1499832	-	Type 4 prepilin-like proteins leader peptide-processing enzyme
BMF77_01381	3726.1	3604.87	3847.33	1.06726	0.0939137	0.389449	0.499541	0.115017	6.20617	0.129214	0.18703	3.3401	0.101344	0.146867	70.8218	70.7534	70.955	79.2194	79.8273	71.1475	CDS	1499871	1500131	-	Hypothetical protein
BMF77_01382	7927.4	8053.66	7801.15	0.968646	-0.045958	0.552473	0.657299	-0.0249274	7.29426	0.77009	0.824998	0.110276	0.747537	0.798317	150.025	153.688	171.092	156.712	158.743	151.267	CDS	1500220	1501314	-	3-isopropylmalate dehydrogenase
BMF77_01383	271.228	192.064	350.393	1.82435	0.867383	0.00182364	0.00478493	0.886772	2.44996	6.62515e-05	0.000186206	27.4876	0.000557382	0.00178377	3.34737	3.70143	4.27415	7.19846	7.29142	6.47505	CDS	1501402	1501626	-	Hypothetical protein
BMF77_01384	993.926	639.018	1348.83	2.11079	1.07779	1.20878e-11	1.08359e-10	1.0982	4.30932	3.21178e-25	6.6146e-24	203.564	2.00949e-07	7.27373e-06	12.2034	12.5849	12.8856	28.1213	27.5836	24.9953	CDS	1501736	1502050	-	Hypothetical protein
BMF77_01385	2688.88	2826.13	2551.63	0.902872	-0.147407	0.193185	0.284872	-0.126675	5.73435	0.102394	0.151514	4.10822	0.0737421	0.111078	55.4819	56.015	55.1217	53.3704	47.2394	52.0032	CDS	1502158	1503348	-	Putative hydrolase YxeP
BMF77_01386	124.482	134.574	114.39	0.850018	-0.234435	0.583284	0.683588	-0.211514	1.31795	0.461494	0.548512	0.807406	0.392611	0.470739	2.89929	2.44519	2.58975	1.90868	2.40754	2.52761	CDS	1503606	1503845	-	Hypothetical protein
BMF77_01387	187.779	194.421	181.136	0.931668	-0.102112	0.761354	0.830346	-0.0819831	1.91053	0.797409	0.844232	0.0972451	0.762362	0.811261	3.32101	3.99306	4.14782	3.14478	2.75148	4.9304	CDS	1504027	1504317	+	Hypothetical protein
BMF77_01388	399.839	397.301	402.377	1.01277	0.0183136	0.94163	0.961143	0.038852	2.99291	0.842512	0.879868	0.0724077	0.794013	0.834902	7.30095	7.78422	8.33774	7.47113	7.30861	9.28351	CDS	1504750	1505475	+	Macrolide export ATP-binding/permease protein MacB
BMF77_01389	4318.24	4264.26	4372.23	1.02532	0.0360757	0.700186	0.782937	0.0570314	6.41838	0.446306	0.533779	0.846839	0.381778	0.459711	83.895	83.9439	83.5669	85.0363	83.6965	92.7883	CDS	1505533	1509120	+	Acetophenone carboxylase gamma subunit
BMF77_01390	819.132	696.686	941.577	1.35151	0.434571	0.00748282	0.0170495	0.456205	4.02631	0.00189994	0.00415845	13.9029	0.00482344	0.0106254	14.5228	14.0879	12.4645	17.8689	16.3713	22.062	CDS	1509487	1510713	+	Molybdopterin molybdenumtransferase
BMF77_01391	540.788	442.516	639.06	1.44415	0.530221	0.00824044	0.0185808	0.550788	3.43121	0.000155395	0.000413637	28.3909	0.000498353	0.00162535	8.53974	9.08533	8.46407	13.5062	12.1753	12.5444	CDS	1510792	1511175	-	Hypothetical protein
BMF77_01392	68734.3	76684	60784.6	0.792664	-0.335219	0.000120106	0.000399071	-0.313939	10.409	0.00271409	0.00573295	9.61345	0.0129225	0.0246483	1448.54	1544.57	1527.85	1325.21	1252.8	1058.9	CDS	1511437	1513281	-	ATP-dependent zinc metalloprotease FtsH 3
BMF77_01393	3232.78	3370.16	3095.41	0.918473	-0.12269	0.274043	0.378979	-0.101426	6.00019	0.217334	0.293091	2.12407	0.179452	0.242073	70.8482	64.8535	62.9963	65.386	61.5815	58.213	CDS	1513737	1514522	-	Hypothetical protein
BMF77_01394	1468.29	1169.7	1766.88	1.51054	0.595061	1.15368e-05	4.54435e-05	0.616048	4.8669	1.79103e-11	1.12599e-10	78.6677	1.05444e-05	8.67147e-05	23.4052	23.5545	22.0024	36.6285	32.9146	36.1355	CDS	1514580	1515794	-	Acetate kinase
BMF77_01395	777.279	617.261	937.297	1.51848	0.602626	0.000389829	0.0011744	0.623689	3.95238	2.81228e-06	9.61854e-06	36.0822	0.000212326	0.000815509	12.6515	11.8446	11.896	18.8323	16.3713	20.845	CDS	1515815	1518217	-	DNA polymerase III PolC-type
BMF77_01396	3218.4	1765.91	4670.89	2.64503	1.40328	1.62072e-29	7.90185e-28	1.42389	6.00084	2.98143e-56	4.07007e-54	333.369	2.4048e-08	2.80499e-06	33.9744	35.3543	34.7827	102.778	92.0713	84.5813	CDS	1518401	1519741	-	ATP-dependent RNA helicase RhlE
BMF77_01397	12399.7	13412.6	11386.9	0.848976	-0.236203	0.00527998	0.0125014	-0.214685	7.93895	0.0317209	0.0535178	5.36762	0.046106	0.0739492	252.95	273.39	264.407	225.861	252.087	203.504	CDS	1520408	1521322	-	Hypothetical protein
BMF77_01398	8674.61	8946.52	8402.7	0.939214	-0.0904749	0.294173	0.40297	-0.0693306	7.42401	0.440231	0.528233	0.738708	0.412686	0.491465	176.936	175.134	175.387	179.634	171.709	151.391	CDS	1521475	1522209	+	Hypothetical protein
BMF77_01399	10111.5	10335.3	9887.75	0.956693	-0.0638714	0.445856	0.553612	-0.042713	7.64521	0.602802	0.677851	0.348841	0.569501	0.637404	201.949	200.752	206.633	203.338	202.681	185.561	CDS	1522305	1523456	+	DNA polymerase III subunit beta
BMF77_01400	58487.8	75596.6	41379	0.547365	-0.869424	1.74749e-19	3.46453e-18	-0.84801	10.1743	3.32526e-12	2.30597e-11	50.8614	5.87502e-05	0.000300223	1530.88	1460.38	1465.69	918.967	878.547	678.585	CDS	1523521	1524012	-	Cytochrome c-550
BMF77_01401	1961.91	1237.57	2686.26	2.17059	1.11809	9.07415e-16	1.25307e-14	1.13937	5.28713	4.44444e-27	1.02094e-25	157.064	6.0447e-07	1.28725e-05	25.013	24.4743	23.4762	58.2421	56.1989	46.2927	CDS	1524151	1524591	-	Hypothetical protein
BMF77_01402	6353.64	6878.8	5828.49	0.847312	-0.239035	0.00944455	0.0209207	-0.217956	6.97427	0.00730572	0.0141897	9.58171	0.013029	0.0248117	130.89	136.325	138.331	120.774	119.947	108.001	CDS	1524994	1525836	+	Hypothetical protein
BMF77_01403	1095.02	789.133	1400.9	1.77524	0.828016	5.37462e-08	3.04626e-07	0.848429	4.44673	5.72278e-18	6.57294e-17	145.116	8.43678e-07	1.61244e-05	15.1554	15.03	16.3386	28.3394	26.9989	28.459	CDS	1526078	1526971	+	Hypothetical protein
BMF77_01404	2971.11	3540.45	2401.77	0.678382	-0.559831	2.3142e-07	1.20449e-06	-0.539432	5.87639	2.59923e-08	1.1321e-07	39.4492	0.000153069	0.000629846	66.4729	67.3211	74.9344	52.9887	47.635	43.063	CDS	1527154	1528077	-	Hypothetical protein
BMF77_01405	2148.09	1531.14	2765.04	1.80587	0.852693	2.64864e-12	2.57219e-11	0.873691	5.41633	1.20251e-29	3.46119e-28	224.708	1.31679e-07	5.77211e-06	30.0209	29.3198	30.9297	54.9882	56.9728	53.4699	CDS	1528099	1528923	-	Hypothetical protein
BMF77_01406	1198.29	1248.19	1148.4	0.920055	-0.120207	0.424489	0.533739	-0.0989132	4.56957	0.299777	0.383489	2.03429	0.187997	0.251892	25.8301	24.1154	23.6447	23.8676	22.6137	22.218	CDS	1529281	1529955	-	Secreted effector protein PipB
BMF77_01407	5073.43	6588.99	3557.87	0.539971	-0.889045	1.79855e-19	3.55102e-18	-0.867936	6.64693	1.36834e-27	3.33568e-26	161.172	5.42003e-07	1.20451e-05	126.146	130.111	132.204	72.7844	74.3931	65.7023	CDS	1530903	1531685	-	Hypothetical protein
BMF77_01408	323.983	223.008	424.959	1.90558	0.930228	0.000271634	0.000846621	0.949689	2.70429	6.09452e-06	1.99176e-05	34.6615	0.000245627	0.000916495	3.95358	3.99306	5.20056	8.21642	8.73594	8.47217	CDS	1531988	1532257	+	Hypothetical protein
BMF77_01409	6129.29	7832.52	4426.07	0.565089	-0.823449	8.46107e-18	1.41849e-16	-0.801909	6.92007	1.46425e-13	1.13759e-12	63.5127	2.47492e-05	0.000157879	161.069	151.669	149.048	90.8351	98.9156	75.1418	CDS	1532334	1533221	-	Hypothetical protein
BMF77_01410	549.754	401.908	697.6	1.73572	0.795534	0.000235219	0.000743305	0.816369	3.45772	7.78263e-06	2.49516e-05	29.9898	0.00041152	0.00139549	8.17074	7.31313	8.21141	12.8518	11.8829	16.9756	CDS	1533788	1534738	-	DNA polymerase III subunit gamma/tau
BMF77_01411	1256.32	988.718	1523.93	1.54132	0.624169	1.00077e-05	4.00139e-05	0.646255	4.64303	6.01941e-10	3.16052e-09	61.7834	2.75905e-05	0.000170951	20.7958	18.8212	18.6757	27.685	31.2981	32.188	CDS	1534742	1535368	-	Thymidylate kinase
BMF77_01412	448.003	533.268	362.737	0.680216	-0.555935	0.0112531	0.0243732	-0.534193	3.14807	0.00125966	0.00284436	20.0681	0.00158694	0.0042031	11.3863	9.75831	10.2958	7.14392	7.41179	7.14596	CDS	1535920	1536309	+	Hypothetical protein
BMF77_01413	1189.6	1286.18	1093.03	0.849828	-0.234757	0.0973236	0.160239	-0.214016	4.55856	0.0328015	0.0550688	7.94906	0.0203353	0.0364204	24.6703	24.923	26.2344	22.5588	22.8545	19.9868	CDS	1536313	1536741	+	Nucleoside triphosphatase NudI
BMF77_01414	607.996	655.363	560.629	0.855448	-0.225247	0.235509	0.3348	-0.204572	3.59221	0.194019	0.265319	2.70848	0.134696	0.188843	12.177	12.5849	13.8752	10.4705	10.0429	13.0125	CDS	1536815	1537897	+	Hypothetical protein
BMF77_01415	164.132	137.788	190.476	1.38239	0.467159	0.158527	0.24084	0.488263	1.72951	0.102347	0.151514	3.92786	0.0792657	0.118428	2.74115	2.96114	2.42131	3.2902	3.19859	4.8992	CDS	1537998	1538123	+	Hypothetical protein
BMF77_01416	317.972	360.775	275.169	0.762717	-0.390781	0.253771	0.356099	-0.369794	2.65954	0.22651	0.303495	1.86963	0.20514	0.271513	6.35209	7.0215	7.89559	4.09003	4.196	8.16012	CDS	1538130	1538456	-	Hypothetical protein
BMF77_01417	8129.19	10405.3	5853.11	0.562515	-0.830038	6.05128e-20	1.2409e-18	-0.808913	7.32736	1.00975e-13	7.96133e-13	63.9628	2.40694e-05	0.0001552	200.025	200.057	213.37	129.1	121.701	99.4193	CDS	1538508	1539674	+	Hypothetical protein
BMF77_01418	1175.7	1172.37	1179.03	1.00568	0.00817294	0.945873	0.964443	0.0297779	4.54333	0.777882	0.831109	0.137164	0.7198	0.774073	23.5897	23.8013	21.7287	23.0133	25.5715	21.9684	CDS	1539764	1540588	+	Alcohol dehydrogenase YqhD
BMF77_01419	2713.16	2530.07	2896.26	1.14474	0.195015	0.072134	0.12456	0.21685	5.74936	0.0100025	0.0189276	9.50074	0.0133056	0.0252919	52.8198	49.0159	47.3314	53.9703	61.5643	57.7606	CDS	1540803	1542080	+	Phosphoribosylamine--glycine ligase
BMF77_01420	3525.58	3774.42	3276.74	0.868145	-0.203992	0.0580953	0.103228	-0.182742	6.1249	0.00761236	0.0147336	11.5644	0.00802535	0.016436	76.3832	73.064	73.0816	65.0406	66.431	64.5633	CDS	1542316	1544343	+	Inner membrane protein YbaL
BMF77_01421	63.8734	65.539	62.2078	0.949172	-0.0752587	0.946532	0.96491	-0.0501695	0.381574	0.897291	0.921557	0.0242895	0.879637	0.904629	1.42329	1.34597	1.09485	0.945252	1.15218	1.62266	CDS	1544465	1544692	-	Hypothetical protein
BMF77_01422	474.727	382.793	566.661	1.48033	0.565921	0.00808079	0.018264	0.587015	3.24515	0.000606322	0.00144489	20.7375	0.00142832	0.00384478	7.45909	7.40286	7.70609	11.343	12.7256	9.8452	CDS	1544837	1545067	-	RNA-binding protein Hfq
BMF77_01423	4171.21	4267.2	4075.22	0.95501	-0.0664117	0.487211	0.59659	-0.0454878	6.36807	0.530888	0.614333	0.59324	0.461176	0.537177	81.0748	86.7032	83.7985	83.4367	81.994	78.3715	CDS	1545344	1546183	+	Diaminopimelate epimerase
BMF77_01424	1055.39	1174.5	936.276	0.797169	-0.327042	0.0427254	0.0791381	-0.304352	4.38506	0.0188254	0.0335877	7.7676	0.0214318	0.0381524	25.8301	23.6891	19.7284	17.16	20.1718	18.6918	CDS	1546420	1546638	+	Hypothetical protein
BMF77_01425	943.981	1080.43	807.528	0.747411	-0.420027	0.00581629	0.013596	-0.399982	4.22424	0.00353068	0.00732823	12.0633	0.00716241	0.0148867	19.2408	19.6737	24.7816	16.5964	17.2139	14.5104	CDS	1546772	1546918	+	Hypothetical protein
BMF77_01426	98.6	127.188	70.0119	0.55046	-0.86129	0.0691903	0.120301	-0.83329	0.968516	0.065861	0.10257	3.82894	0.0825186	0.122636	3.05744	2.04139	2.40026	0.690761	1.16938	2.32478	CDS	1547933	1548130	+	Hypothetical protein
BMF77_01427	11069.6	10280.7	11858.6	1.15348	0.205999	0.0221734	0.0444025	0.227181	7.7769	0.0144087	0.0264077	7.19056	0.0254428	0.0442056	204.453	202.547	199.116	254.382	242.698	212.428	CDS	1549227	1551713	+	Hypothetical protein
BMF77_01428	4016.25	4346.75	3685.75	0.847933	-0.237978	0.0206415	0.0415089	-0.216687	6.31277	0.00344848	0.00717134	12.5829	0.0063818	0.0135281	84.633	86.9948	84.6407	71.3302	78.0732	71.1319	CDS	1551851	1552189	+	Nitrogen regulatory protein P-II
BMF77_01429	70.4498	71.4849	69.4147	0.97104	-0.0423979	1	1	-0.0181893	0.524881	0.963009	0.972987	0.00189104	0.966277	0.973202	1.44965	1.48057	1.28435	0.96343	0.84264	2.34038	tRNA	1552703	1552775	+	tRNA-Arg(ccg)
BMF77_01430	458.371	421.989	494.752	1.17243	0.2295	0.287206	0.394671	0.250616	3.19139	0.130135	0.188191	4.33886	0.0673686	0.10307	8.09166	7.98611	8.80095	9.01625	10.5072	10.0792	CDS	1553104	1553337	-	Hypothetical protein
BMF77_01431	543.074	497.522	588.626	1.18312	0.242593	0.377601	0.488804	0.2636	3.43488	0.237886	0.315991	1.83209	0.209341	0.27623	9.64674	9.57885	10.1064	9.56159	9.68176	15.9458	CDS	1553985	1555115	+	Putative oxidoreductase/MSMEI_2346
BMF77_01432	9033.03	9887.34	8178.73	0.827192	-0.273706	0.00195506	0.00507678	-0.252522	7.48168	0.0028567	0.00602086	11.3276	0.00847981	0.0172105	189.482	197.499	195.937	168.891	169.457	151.001	CDS	1555138	1557018	-	K(+)/H(+) antiporter NhaP
BMF77_01433	132.137	139.529	124.745	0.894049	-0.161574	0.73924	0.814033	-0.138372	1.40741	0.69426	0.758038	0.196459	0.6682	0.727755	2.84658	2.91628	2.46342	1.63601	2.21838	3.60418	tRNA	1557692	1557764	+	tRNA-Glu(ttc)
BMF77_01434	473.314	467.973	478.656	1.02283	0.0325634	0.848513	0.896351	0.0543954	3.23477	0.834	0.873679	0.061052	0.810461	0.848835	9.88395	8.90586	8.80095	7.50748	7.68694	13.4182	CDS	1558142	1559815	+	Putative protein kinase UbiB
BMF77_01435	3767.5	4849.23	2685.77	0.553854	-0.852422	4.74075e-16	6.74145e-15	-0.831202	6.21769	7.23967e-26	1.58322e-24	154.499	6.47972e-07	1.33449e-05	91.0642	96.0353	98.7896	49.753	55.5111	55.4202	CDS	1560005	1560340	-	Hypothetical protein
BMF77_01436	5486.32	6345.57	4627.07	0.729181	-0.455651	2.12568e-06	9.40418e-06	-0.434764	6.76153	3.76512e-07	1.42549e-06	33.3653	0.000281759	0.00102066	124.406	124.682	125.024	100.906	91.2115	84.6905	CDS	1560740	1561258	+	CRISPR-associated endonuclease Cas9
BMF77_01437	3112.88	3689.09	2536.67	0.687614	-0.54033	4.86268e-07	2.37081e-06	-0.519564	5.94381	8.06104e-10	4.18194e-09	51.8575	5.45309e-05	0.000283346	68.6342	71.9648	76.8925	52.3888	52.8456	46.5424	CDS	1561275	1561664	+	Hypothetical protein
BMF77_01438	1318.4	1210.18	1426.62	1.17885	0.237384	0.090177	0.15018	0.258529	4.7098	0.00286711	0.00604014	18.2032	0.00215822	0.00541596	24.0641	23.2181	24.0658	27.9577	28.4434	28.9427	CDS	1561671	1562522	-	Peptidoglycan-N-acetylglucosamine deacetylase
BMF77_01439	1604.31	1685.35	1523.26	0.903823	-0.145888	0.265449	0.36891	-0.124252	4.99047	0.296949	0.380178	1.42511	0.263493	0.335099	31.5496	34.8607	32.9509	26.2126	35.2017	29.754	CDS	1562800	1563567	+	Hypothetical protein
BMF77_01440	574.49	557.984	590.996	1.05916	0.0829242	0.604749	0.702015	0.106038	3.51293	0.567476	0.648062	0.483386	0.504686	0.577993	12.9677	10.4986	9.4326	11.0522	13.7746	10.5473	tRNA	1563785	1563869	-	tRNA-Leu(taa)
BMF77_01441	13142.1	15023.4	11260.8	0.74955	-0.415903	1.20735e-06	5.58986e-06	-0.394654	8.02199	2.16194e-05	6.57527e-05	21.3327	0.00130336	0.0035893	296.097	285.302	304.328	236.731	234.632	202.412	CDS	1564512	1564823	+	Hypothetical protein
BMF77_01442	9473.03	9171.71	9774.34	1.0657	0.0918075	0.338403	0.449011	0.113166	7.55188	0.206456	0.28056	1.97048	0.194403	0.259385	175.249	183.838	181.641	195.994	210.196	178.696	CDS	1564888	1565691	+	Tryptophan synthase alpha chain
BMF77_01443	18562.8	19790.7	17334.8	0.87591	-0.191146	0.0202216	0.040733	-0.169699	8.52113	0.0681047	0.105462	3.83534	0.0823032	0.12243	379.597	400.764	386.421	345.708	375.886	315.733	CDS	1565930	1566598	+	Hypothetical protein
BMF77_01444	696.509	569.829	823.189	1.44462	0.530695	0.00310723	0.00777702	0.551813	3.79404	8.22358e-05	0.00022836	25.6002	0.000711063	0.00218065	11.5972	11.9343	10.0642	18.1961	15.9758	15.072	CDS	1566718	1566993	-	Hypothetical protein
BMF77_01445	531.753	504.061	559.444	1.10987	0.150393	0.440563	0.548466	0.172517	3.40269	0.332014	0.417574	1.47879	0.255313	0.326697	11.0173	9.33209	9.36943	11.3612	12.7772	9.34592	CDS	1567224	1567436	-	Hypothetical protein
BMF77_01446	272.584	297.105	248.062	0.834933	-0.260268	0.328071	0.438468	-0.239029	2.43777	0.291308	0.373958	1.87917	0.20409	0.270422	5.77223	6.43824	5.30584	5.23524	5.36538	4.24389	CDS	1567436	1567627	-	Hypothetical protein
BMF77_01447	176.223	142.809	209.638	1.46796	0.553816	0.100938	0.165505	0.573357	1.83187	0.0274326	0.0469627	8.11323	0.0194025	0.0350094	2.55665	2.89384	2.96874	4.27181	3.83487	4.43112	CDS	1567832	1568035	+	Hypothetical protein
BMF77_01448	5094.88	5518.71	4671.06	0.846403	-0.240583	0.0115714	0.0249495	-0.219523	6.65582	0.0205939	0.036484	6.60062	0.0305542	0.052027	106.589	110.931	107.843	100.942	97.196	81.3516	CDS	1568131	1570020	-	Hypothetical protein
BMF77_01449	163.04	144.8	181.28	1.25193	0.324156	0.776908	0.841929	0.344792	1.72613	0.685233	0.749565	0.176609	0.684295	0.742407	2.47758	3.00601	3.05296	0.727117	0.911427	9.17429	CDS	1570109	1570597	+	Hypothetical protein
BMF77_01450	1132.54	1178.33	1086.76	0.922282	-0.11672	0.395396	0.505134	-0.0965576	4.48867	0.359728	0.446668	1.44104	0.261028	0.332762	20.9803	23.6218	24.8658	21.7953	20.9456	22.2648	CDS	1570631	1571233	+	Hypothetical protein
BMF77_01451	4002.17	3991.87	4012.47	1.00516	0.00742813	0.960947	0.975027	0.0284653	6.30876	0.687211	0.751372	0.252724	0.627399	0.690558	78.5181	78.3357	78.4927	82.3642	81.0482	76.6396	CDS	1571396	1573237	-	Serine/threonine-protein kinase C
BMF77_01452	769.559	689.433	849.686	1.23244	0.301519	0.0754708	0.12934	0.322836	3.93596	0.00904835	0.0172725	12.3919	0.00665595	0.0140159	13.4158	13.8187	13.412	15.3422	17.0764	18.411	CDS	1573404	1573898	+	Hypothetical protein
BMF77_01453	1938.86	1818.46	2059.25	1.13241	0.179402	0.140093	0.218532	0.200494	5.26483	0.0143768	0.0263593	10.241	0.011022	0.0215585	36.452	35.1972	35.5617	40.6458	39.071	43.4531	CDS	1574037	1575605	+	3'%2C5'-cyclic adenosine monophosphate phosphodiesterase CpdA
BMF77_01454	597.624	707.424	487.824	0.689578	-0.536215	0.00566597	0.0133097	-0.514575	3.56341	0.000253522	0.000651601	25.4335	0.000727004	0.00221957	15.1554	13.4149	13.1383	9.99786	9.88812	9.29911	CDS	1575679	1575957	-	Hypothetical protein
BMF77_01455	753.82	640.101	867.538	1.35531	0.438626	0.0102418	0.0224267	0.459788	3.90715	0.000471233	0.00114699	20.8422	0.00140532	0.0038	12.9414	12.2484	12.5487	16.5783	15.7694	19.5344	CDS	1575966	1576412	-	Metallothiol transferase FosB
BMF77_01456	1335.92	1251.49	1420.34	1.13492	0.182592	0.199929	0.292576	0.20301	4.72844	0.0493788	0.0794116	6.05064	0.0365204	0.060337	22.8517	26.0222	24.9079	27.7395	26.3626	30.8462	CDS	1576466	1577059	-	Hypothetical protein
BMF77_01457	3199.79	3000.47	3399.1	1.13285	0.179961	0.104748	0.171048	0.200994	5.98701	0.0121252	0.0225075	8.97534	0.0152884	0.0284454	59.4355	58.9088	58.5537	71.7846	69.5952	61.9889	CDS	1577372	1578391	-	General stress protein 69
BMF77_01458	341.008	292.011	390.006	1.33558	0.417471	0.0839204	0.140882	0.439009	2.76946	0.0216327	0.0380704	10.1281	0.011337	0.0220555	6.08852	5.3166	5.81115	7.45295	8.23724	7.64524	CDS	1578405	1578746	-	Cytochrome c6
BMF77_01459	816.82	777.612	856.028	1.10084	0.138607	0.425331	0.534376	0.15986	4.02029	0.232216	0.309492	2.24215	0.168984	0.229506	14.7337	16.6676	14.4437	16.651	19.2431	15.3373	CDS	1578743	1578967	-	Hypothetical protein
BMF77_01460	497.639	398.291	596.987	1.49887	0.583877	0.00382797	0.0093603	0.605456	3.31252	0.000416372	0.00102919	21.0946	0.00135166	0.00369676	8.59245	7.26826	7.62187	11.3248	10.8339	13.543	CDS	1579153	1579953	+	Hypothetical protein
BMF77_01461	127.493	113.551	141.435	1.24557	0.316801	0.393998	0.503887	0.33977	1.3628	0.264764	0.345451	1.79805	0.213251	0.279998	2.66208	2.24329	1.78967	2.963	3.12981	2.37158	CDS	1580019	1580210	-	Hypothetical protein
BMF77_01462	157.086	109.781	204.391	1.8618	0.896698	0.0105571	0.0230537	0.91678	1.67532	0.00129651	0.00292066	15.8579	0.0032851	0.00775105	2.29308	1.88436	2.29498	4.21728	3.35336	4.64955	CDS	1580242	1580610	-	Hypothetical protein
BMF77_01463	408.746	398.533	418.959	1.05125	0.0721093	0.748098	0.820905	0.0931807	3.02562	0.693796	0.757705	0.223756	0.647609	0.709533	7.43273	7.85152	8.21141	6.52588	7.46338	11.0622	CDS	1581018	1581869	-	Hypothetical protein
BMF77_01464	642.727	669.332	616.122	0.920503	-0.119506	0.499743	0.608767	-0.0990547	3.6723	0.519418	0.60252	0.667542	0.435291	0.511766	13.4685	13.213	12.7803	14.4515	11.5906	10.8126	CDS	1581875	1582042	-	Hypothetical protein
BMF77_01465	2850.69	2371.2	3330.17	1.40442	0.489979	1.21781e-05	4.76552e-05	0.510865	5.82199	5.6834e-12	3.81394e-11	75.5859	1.23827e-05	9.68324e-05	45.229	48.8364	45.7312	65.1497	65.3132	68.7448	CDS	1582180	1584339	-	30S ribosomal protein S1
BMF77_01466	608.418	495.851	720.984	1.45403	0.540059	0.0180424	0.0369986	0.561748	3.60127	0.00236078	0.00505141	12.8847	0.00597646	0.0127537	9.59402	9.17506	10.4643	12.3246	18.1254	12.7161	CDS	1584561	1584773	+	Hypothetical protein
BMF77_01467	1841.7	1596.57	2086.83	1.30707	0.386337	0.00187933	0.00491217	0.408168	5.19214	3.17949e-06	1.07895e-05	35.0705	0.000235421	0.000885005	33.5527	30.5536	30.0243	40.5368	43.8517	40.473	CDS	1584938	1586194	+	DNA replication and repair protein RecF
BMF77_01468	482.814	409.463	556.165	1.35828	0.441778	0.0303074	0.0585322	0.463253	3.26774	0.00490118	0.00986845	14.478	0.0042928	0.00964316	8.51338	7.96368	7.66398	10.4341	10.4728	12.3572	CDS	1586203	1586727	+	Hypothetical protein
BMF77_01469	29304.8	27354	31255.5	1.14263	0.192356	0.0229741	0.045833	0.213712	9.18124	0.0177198	0.031783	6.33438	0.0332773	0.0558479	523.349	556.628	532.71	632.774	662.969	574.47	CDS	1586874	1588346	+	Metalloprotease TldD
BMF77_01470	19161.3	18049.5	20273	1.12319	0.1676	0.0533053	0.0961467	0.188701	8.56814	0.0209859	0.0370687	6.39942	0.0325851	0.0549355	349.049	350.537	364.545	417.093	408.68	387.083	CDS	1588470	1589810	+	Metalloprotease PmbA
BMF77_01471	387.294	437.295	337.293	0.771317	-0.374605	0.110256	0.178094	-0.353989	2.94179	0.12278	0.17831	3.43667	0.0972213	0.141926	8.17074	8.70397	8.90622	6.32592	5.17622	8.65941	CDS	1590063	1590860	-	Hypothetical protein
BMF77_01472	123.182	129.713	116.652	0.899303	-0.15312	0.945279	0.964044	-0.128668	1.31527	0.872019	0.904094	0.0256255	0.876402	0.902079	2.55665	2.66952	2.42131	0.472626	0.619083	5.86655	CDS	1590946	1591593	-	Hypothetical protein
BMF77_01473	56.9101	65.7254	48.0949	0.731754	-0.450569	0.574252	0.676807	-0.419497	0.210592	0.465118	0.551858	0.56253	0.472654	0.547919	1.42329	1.52544	0.926416	0.399914	0.584689	1.88791	CDS	1592478	1592660	+	Hypothetical protein
BMF77_01475	165.9	142.23	189.57	1.33285	0.414512	0.477164	0.586694	0.434449	1.74756	0.307444	0.39162	1.26314	0.290533	0.36349	2.47758	2.93871	2.96874	2.49038	2.39035	6.44385	CDS	1593393	1594304	-	Hypothetical protein
BMF77_01476	4252.15	4528.36	3975.95	0.878011	-0.18769	0.0696511	0.12084	-0.166318	6.39527	0.0346241	0.0577835	6.2267	0.034464	0.0575565	93.4627	83.6972	89.8202	78.6014	83.1806	76.1092	CDS	1594371	1595645	-	Hypothetical protein
BMF77_01477	9384.3	9780.91	8987.69	0.918901	-0.122019	0.222825	0.320294	-0.100733	7.53739	0.35398	0.441367	0.991678	0.345704	0.421371	190.747	192.721	193.179	196.158	190.007	151.641	CDS	1595760	1596596	+	Threonylcarbamoyl-AMP synthase
BMF77_01478	10066.6	8816.51	11316.7	1.28358	0.360173	0.000109446	0.000366455	0.381431	7.64059	6.43387e-05	0.000181277	19.1695	0.00183542	0.00473817	172.613	169.346	177.83	239.385	237.212	200.539	CDS	1597012	1598232	+	Hypothetical protein
BMF77_01479	223.625	162.59	284.659	1.75078	0.807996	0.0203908	0.0410565	0.827921	2.17615	0.00470222	0.00950793	11.5193	0.00810964	0.016566	3.00472	3.2752	3.30562	4.65355	4.60873	7.75446	CDS	1598676	1599512	-	Modification methylase DpnIIA
BMF77_01480	8333.34	9625.2	7041.49	0.731569	-0.450935	7.94971e-05	0.000273264	-0.42937	7.36479	0.000233158	0.00060381	15.2934	0.00365783	0.00843083	200.368	180.944	186.167	147.75	156.508	117.159	CDS	1599578	1599784	+	Hypothetical protein
BMF77_01481	9996.64	9536.86	10456.4	1.09642	0.132801	0.157301	0.239664	0.15411	7.62962	0.102615	0.151747	3.20937	0.107289	0.154498	185.66	186.619	189.978	218.644	221.649	185.389	CDS	1599902	1600300	+	Ribosome-binding factor A
BMF77_01482	22896.7	25279.2	20514.3	0.811509	-0.301321	0.0066763	0.0153658	-0.279882	8.82342	0.011023	0.020654	7.08272	0.0262928	0.0454676	541.298	477.933	471.188	429.926	441.217	356.44	CDS	1600811	1601053	+	Hypothetical protein
BMF77_01483	12914.2	17647.5	8181.02	0.46358	-1.10911	2.14433e-24	6.74054e-23	-1.08726	7.99433	2.46715e-19	3.18596e-18	88.9794	6.40233e-06	6.0575e-05	365.126	352.241	323.087	153.476	191.967	144.245	CDS	1601370	1601531	-	Hypothetical protein
BMF77_01484	454.021	408.795	499.248	1.22127	0.28838	0.15817	0.240491	0.310133	3.17814	0.0928804	0.138812	4.70474	0.0586174	0.0910809	8.40795	8.00855	7.68504	8.48909	9.73335	11.6395	CDS	1601727	1602167	+	Hypothetical protein
BMF77_01485	132.247	121.279	143.216	1.18088	0.239857	0.496163	0.605071	0.262113	1.41554	0.365943	0.45227	1.27092	0.289146	0.361944	2.71479	2.28816	2.1476	2.70851	2.57951	3.27653	CDS	1602247	1602801	+	DNA polymerase III PolC-type
BMF77_01486	2130.45	1987.49	2273.4	1.14386	0.193908	0.113131	0.182	0.215055	5.40089	0.00715793	0.0139253	12.0569	0.00717279	0.0148942	39.325	38.5622	39.2884	45.8811	47.549	42.5949	CDS	1602903	1603328	-	Hypothetical protein
BMF77_01487	3272.55	3941.77	2603.32	0.660444	-0.598493	2.19261e-08	1.31117e-07	-0.577667	6.01562	1.99066e-13	1.52182e-12	77.5863	1.11488e-05	9.01333e-05	75.6188	76.0475	80.7245	54.4247	53.0863	48.243	CDS	1603357	1604472	-	Hypothetical protein
BMF77_01489	2439.12	2544.97	2333.27	0.916817	-0.125294	0.317363	0.427264	-0.103961	5.59401	0.315613	0.400553	1.27285	0.288804	0.361705	50.4477	49.1056	50.4897	41.482	44.3676	53.7039	CDS	1605052	1607652	+	Calcium-transporting ATPase 1
BMF77_01490	453.961	461.288	446.634	0.968232	-0.0465753	0.787286	0.849707	-0.0260213	3.17455	0.88887	0.915898	0.036617	0.852553	0.882817	8.27616	8.41234	10.5064	8.43456	9.45821	8.83103	CDS	1607778	1608062	+	Hypothetical protein
BMF77_01491	1378.59	1311.33	1445.85	1.10258	0.14088	0.271515	0.376028	0.162797	4.77321	0.104795	0.154684	4.24613	0.0698441	0.106177	28.6239	24.1827	24.5079	28.7757	28.2714	29.442	CDS	1608083	1609318	-	Polyprenol monophosphomannose synthase
BMF77_01492	4710.3	5172.6	4248	0.82125	-0.284107	0.00418848	0.0101552	-0.262989	6.54238	0.000464447	0.00113394	17.6061	0.00239282	0.00590846	100.922	105.121	98.9159	86.7814	87.0671	80.3062	CDS	1609499	1610641	+	FO synthase
BMF77_01493	22100.5	29045.3	15155.7	0.521794	-0.938448	7.77404e-28	3.34634e-26	-0.91704	8.76996	5.97592e-17	6.402e-16	76.9595	1.15185e-05	9.12694e-05	541.825	588.325	582.231	323.385	324.623	258.908	CDS	1610787	1611188	+	Photosystem II lipoprotein Psb27
BMF77_01494	2636.8	2284.68	2988.92	1.30824	0.387629	0.000668386	0.00193431	0.409059	5.70925	3.40704e-07	1.29712e-06	39.121	0.000157865	0.000644134	45.5716	45.9426	43.1836	58.8965	63.7655	56.1847	CDS	1611357	1612007	+	Hypothetical protein
BMF77_01495	6385.99	6496.92	6275.07	0.965852	-0.050126	0.65449	0.744205	-0.028412	6.98267	0.787835	0.838742	0.0856805	0.776469	0.822063	125.671	129.707	127.656	110.849	144.453	120.264	CDS	1612600	1612830	+	Fe/S biogenesis protein NfuA
BMF77_01496	33311.3	32870.7	33751.8	1.0268	0.0381622	0.798989	0.859039	0.059449	9.36548	0.582623	0.661072	0.327263	0.581472	0.647767	633.759	645.911	658.26	743.623	699.013	576.872	CDS	1612848	1615166	+	Hypothetical protein
BMF77_01497	2424.04	2260.36	2587.72	1.14483	0.195131	0.106798	0.173624	0.215954	5.58703	0.00878343	0.0168003	10.3467	0.0107365	0.021076	42.5405	43.0936	47.6262	50.6437	54.2901	49.8969	CDS	1615393	1616403	+	Delta-aminolevulinic acid dehydratase
BMF77_01498	353.566	263.775	443.358	1.68082	0.749162	0.00214442	0.00553541	0.769428	2.82573	3.94958e-05	0.000115068	32.8172	0.000298985	0.00107088	4.95516	5.22687	5.369	9.28892	9.04548	8.19133	CDS	1616440	1616583	+	Hypothetical protein
BMF77_01499	1966.55	1640.03	2293.08	1.39819	0.483562	8.56019e-05	0.000292147	0.5048	5.28702	8.3906e-11	4.8831e-10	77.0548	1.14614e-05	9.11187e-05	33.2101	32.2361	31.2455	45.9902	44.7459	46.4331	CDS	1616681	1618510	+	Threonine--tRNA ligase
BMF77_01500	692.633	584.968	800.298	1.3681	0.452179	0.0115312	0.024874	0.473274	3.78569	0.000107399	0.000292894	30.6977	0.000379054	0.00129852	11.8607	10.8575	11.7697	15.942	15.563	16.3671	CDS	1618583	1619605	+	Putative metal chaperone YciC
BMF77_01501	2654.67	2626.12	2683.22	1.02174	0.0310347	0.79163	0.853624	0.0522157	5.71703	0.484197	0.569265	0.797931	0.395286	0.473353	52.5826	50.7657	51.4792	54.552	55.3563	50.6302	CDS	1619693	1620343	+	GTP cyclohydrolase 1
BMF77_01502	242.66	183.163	302.156	1.64965	0.722164	0.0107749	0.0234651	0.742433	2.29005	0.0038461	0.00792781	13.0008	0.00582897	0.0124948	3.40008	3.90333	3.49511	5.2716	5.22781	7.56723	CDS	1620447	1620782	+	Phosphoribosyl-AMP cyclohydrolase
BMF77_01503	516.295	399.402	633.188	1.58534	0.664791	0.000851048	0.00239805	0.68664	3.36599	2.47496e-05	7.46078e-05	31.1105	0.000361568	0.00124645	8.69788	7.64962	7.20078	12.2337	11.797	13.8394	CDS	1620795	1621568	+	Hypothetical protein
BMF77_01504	996.548	754.582	1238.51	1.64133	0.714862	4.21472e-06	1.7837e-05	0.736433	4.31057	1.30952e-12	9.423e-12	95.628	4.77019e-06	4.9019e-05	15.1818	15.389	13.9173	23.6313	25.1244	25.3385	CDS	1621565	1622374	+	Hypothetical protein
BMF77_01505	1469.62	1240.98	1698.26	1.36849	0.45258	0.000848131	0.0023936	0.473813	4.86753	5.92102e-08	2.45792e-07	54.4276	4.52439e-05	0.000245375	24.5649	25.4389	23.1604	34.0291	34.4795	33.093	CDS	1622418	1623155	+	Hypothetical protein
BMF77_01506	1249.36	1321.39	1177.33	0.890978	-0.166538	0.226296	0.324211	-0.145859	4.62981	0.141765	0.202315	3.73117	0.0859019	0.126992	24.3804	25.3716	28.1504	22.6133	24.2646	23.5598	CDS	1623152	1623598	-	Hypothetical protein
BMF77_01507	51801.3	64367.4	39235.2	0.60955	-0.714183	7.81389e-19	1.42499e-17	-0.692893	9.99964	1.13687e-11	7.33058e-11	49.7654	6.38657e-05	0.0003202	1277.93	1298.75	1218.22	843.965	815.401	688.228	CDS	1623981	1625027	+	Oxygen-dependent coproporphyrinogen-III oxidase
BMF77_01508	5554.06	5964.21	5143.92	0.862464	-0.213463	0.0246826	0.0487731	-0.192121	6.78049	0.0253833	0.0439171	6.45281	0.0320302	0.054116	115.102	120.218	116.307	102.578	111.418	93.818	CDS	1625159	1625527	+	Anti-sigma-B factor antagonist
BMF77_01509	20555.7	23357.3	17754.1	0.760107	-0.395726	0.000189375	0.000608088	-0.374553	8.66734	0.000635138	0.00150905	12.8668	0.0059996	0.0127974	485.711	462.477	428.909	393.607	360.014	308.602	CDS	1625830	1626402	+	Protein Thf1
BMF77_01510	1.81201e+06	2.25103e+06	1.373e+06	0.609941	-0.713257	6.64862e-12	6.19242e-11	-0.6914	15.1283	2.49451e-08	1.09246e-07	33.7907	0.000269224	0.000986467	45198.1	42898.7	44616.8	26831.8	32071.7	23279.8	tmRNA	1626534	1626922	-	transfer-messenger RNA%2C SsrA
BMF77_01511	2136.17	2792.68	1479.67	0.529837	-0.916379	3.90303e-14	4.57075e-13	-0.895563	5.39855	6.88057e-23	1.19983e-21	138.622	1.02259e-06	1.84375e-05	55.8773	54.512	54.2585	31.9204	30.1459	26.4619	CDS	1627587	1627928	+	Hypothetical protein
BMF77_01512	818.785	1226.3	411.271	0.335376	-1.57615	3.46516e-20	7.35847e-19	-1.5553	4.00961	2.00036e-16	2.05986e-15	82.0146	8.91224e-06	7.71426e-05	25.1711	25.1473	21.9813	8.85265	9.87093	5.89776	CDS	1627943	1628098	+	Hypothetical protein
BMF77_01513	1179.45	1773.17	585.731	0.33033	-1.59802	8.25295e-27	3.23218e-25	-1.57808	4.5372	5.13057e-33	1.81584e-31	186.966	2.88759e-07	8.9298e-06	35.6613	33.0437	35.8354	13.5426	11.797	9.70477	CDS	1628117	1628491	+	Hypothetical protein
BMF77_01514	21360.8	29642.3	13079.2	0.441235	-1.18038	5.96024e-45	7.69677e-43	-1.15899	8.72001	2.54716e-24	4.92727e-23	113.095	2.38963e-06	3.13672e-05	560.512	596.379	590.695	283.703	279.275	219.684	CDS	1628518	1628991	-	Hydrogenase 2 maturation protease
BMF77_01515	394.547	465.147	323.948	0.696441	-0.521926	0.024514	0.0484802	-0.500583	2.96625	0.0119904	0.0222746	10.3432	0.0107459	0.0210858	9.38317	8.16558	9.87475	5.94418	5.82969	7.59843	CDS	1629239	1629607	+	Hypothetical protein
BMF77_01516	293.377	350.788	235.965	0.672672	-0.572025	0.0332778	0.0634736	-0.549512	2.5376	0.0122941	0.0227943	10.6131	0.010057	0.0199387	7.98623	6.16905	6.52702	4.45359	5.14182	4.52473	CDS	1629913	1630173	+	Hypothetical protein
BMF77_01517	111.996	114.676	109.316	0.953259	-0.0690601	0.925346	0.951023	-0.0462841	1.17474	0.899495	0.922721	0.0237584	0.880949	0.905588	2.45122	1.95166	2.35815	1.65419	1.82285	3.0581	CDS	1630175	1630396	+	Hypothetical protein
BMF77_01519	5145.96	7421.49	2870.43	0.386773	-1.37044	1.06249e-10	8.46093e-10	-1.34957	6.66543	1.20975e-15	1.15604e-14	68.1349	1.87417e-05	0.000128786	156.641	160.148	120.771	68.7126	58.916	44.124	CDS	1630970	1631392	-	Hypothetical protein
BMF77_01520	8463.74	11918.9	5008.58	0.420221	-1.25078	6.36189e-42	6.33273e-40	-1.22972	7.38393	1.00036e-42	6.20744e-41	233.269	1.12175e-07	5.23884e-06	237.716	240.436	224.551	107.032	100.859	91.7585	CDS	1631579	1632667	-	Periplasmic [NiFe] hydrogenase large subunit
BMF77_01521	579.759	712.758	446.76	0.626805	-0.673912	0.00669706	0.0154061	-0.652375	3.51925	0.0061746	0.0121659	9.1775	0.0144849	0.0271726	13.4685	14.0879	14.4647	7.23481	6.8615	12.6068	CDS	1632985	1634472	+	Hypothetical protein
BMF77_01522	12580.5	16566.7	8594.37	0.518774	-0.946823	4.76905e-16	6.74158e-15	-0.925111	7.95712	2.01553e-13	1.53837e-12	58.9557	3.31528e-05	0.000194122	347.783	305.402	323.551	175.671	196.765	141.967	CDS	1634758	1635171	+	Hypothetical protein
BMF77_01523	971.01	796.404	1145.62	1.43848	0.52455	0.000793171	0.00225447	0.545558	4.27157	6.96943e-07	2.55957e-06	43.7146	0.000104411	0.000461924	16.0252	15.7479	15.1806	23.3223	20.7737	24.418	CDS	1636275	1636826	-	REP-associated tyrosine transposase
BMF77_01524	2728.43	2321.14	3135.71	1.35094	0.433959	0.000115012	0.000383214	0.45555	5.75861	1.95068e-06	6.7686e-06	29.5327	0.000434308	0.00145623	48.9717	44.8209	43.0573	66.2767	65.7259	55.623	CDS	1637151	1637564	-	Hypothetical protein
BMF77_01525	5164.4	5931.27	4397.54	0.741416	-0.431645	7.49249e-06	3.05714e-05	-0.410426	6.6746	7.72366e-05	0.000215307	18.5251	0.00204346	0.00517965	114.601	118.692	116.391	93.7254	95.1496	74.2837	CDS	1637557	1637778	-	Hypothetical protein
BMF77_01526	850.72	949.768	751.672	0.791427	-0.337472	0.0445879	0.0821285	-0.316143	4.07418	0.00654718	0.0128259	13.4285	0.00532298	0.01155	19.847	18.8212	17.3282	15.9239	14.7032	14.3387	CDS	1638166	1638483	+	Hypothetical protein
BMF77_01527	580.538	633.507	527.57	0.832777	-0.263997	0.163591	0.247222	-0.242924	3.52516	0.0843449	0.127774	5.80932	0.0395942	0.0646773	12.177	12.1811	12.9909	10.3796	11.2811	9.90761	CDS	1638563	1638826	+	Hypothetical protein
BMF77_01528	2570.88	2383.6	2758.16	1.15714	0.210564	0.0755807	0.129482	0.23166	5.67194	0.0101544	0.0192074	9.02081	0.0151029	0.0281552	45.8879	45.2023	49.4369	54.2975	60.3606	50.3962	CDS	1639057	1639260	+	Type-2 restriction enzyme EcoRI
BMF77_01529	164.018	153.814	174.221	1.13267	0.179729	0.73424	0.810903	0.202092	1.72488	0.679833	0.74518	0.213469	0.655177	0.716839	3.16287	3.25277	2.65292	1.85415	2.21838	6.33463	CDS	1639635	1640090	-	Putative DNA-invertase from lambdoid prophage Rac
BMF77_01530	1006.51	989.546	1023.47	1.03428	0.0486334	0.820864	0.876836	0.0710338	4.3196	0.771544	0.826	0.0993313	0.759917	0.809057	21.0331	18.8436	18.4651	15.5058	15.993	29.676	CDS	1640095	1642632	+	Hypothetical protein
BMF77_01532	1510.92	1840.44	1181.4	0.641913	-0.639551	1.89829e-06	8.52446e-06	-0.618392	4.90055	6.25842e-10	3.27881e-09	57.7763	3.58749e-05	0.000207008	36.9001	35.6234	35.9828	24.3039	25.4684	20.923	CDS	1643365	1643781	-	Hypothetical protein
BMF77_01533	2065.51	2052.22	2078.79	1.01295	0.0185578	0.919494	0.946828	0.0397461	5.35555	0.69525	0.758634	0.207243	0.659868	0.720651	37.7699	42.3309	40.8886	38.41	46.7579	39.2404	CDS	1643778	1644062	-	Hypothetical protein
BMF77_01534	1570.58	1801.09	1340.07	0.744036	-0.426556	0.0182808	0.0373751	-0.405132	4.9576	0.00771516	0.0149047	8.26756	0.0185735	0.0337944	34.9233	34.8159	36.446	22.7588	23.3704	33.9979	CDS	1644411	1646651	+	Hypothetical protein
BMF77_01535	230.579	252.627	208.532	0.825453	-0.276742	0.376923	0.488324	-0.255028	2.19813	0.315482	0.400553	1.59701	0.238508	0.308749	5.19237	5.06984	4.63208	3.69012	3.64571	5.13323	CDS	1646855	1647139	+	Hypothetical protein
BMF77_01536	252.187	266.039	238.334	0.895861	-0.158654	0.606775	0.704024	-0.137115	2.32825	0.55305	0.634447	0.60349	0.457452	0.533489	5.64044	4.82307	5.22162	4.48995	4.33358	5.42968	CDS	1647136	1647483	+	Hypothetical protein
BMF77_01537	780.897	870.556	691.238	0.794019	-0.332755	0.048243	0.0879791	-0.311953	3.95137	0.00583959	0.0115774	15.8157	0.00331131	0.00779382	16.526	17.049	17.7493	13.8698	14.0669	13.4182	CDS	1647651	1648019	-	Hypothetical protein
BMF77_01538	327.134	395.797	258.471	0.653039	-0.61476	0.0156606	0.0326385	-0.592811	2.69445	0.00270194	0.00571234	16.5517	0.00288884	0.00692916	8.43431	7.44772	7.45344	4.85351	5.02145	5.58571	CDS	1648044	1648427	-	Hypothetical protein
BMF77_01539	139.063	123.729	154.398	1.24788	0.319475	0.388179	0.498045	0.340575	1.49012	0.215919	0.291265	2.47725	0.150426	0.207787	2.53029	2.15356	2.61081	2.90847	3.12981	3.19852	CDS	1648714	1648938	-	Hypothetical protein
BMF77_01540	364.587	358.935	370.239	1.03149	0.0447322	0.872146	0.914006	0.0656878	2.85942	0.745649	0.802774	0.187453	0.675375	0.733352	7.22188	7.22339	6.71651	8.28913	7.66975	6.19421	CDS	1648963	1649115	-	Hypothetical protein
BMF77_01541	368.286	345.966	390.605	1.12903	0.175078	0.463551	0.572016	0.196336	2.87647	0.288572	0.371243	2.16407	0.175812	0.237902	6.93195	6.34851	7.11656	7.61655	8.39201	7.3644	CDS	1649108	1649380	-	Hypothetical protein
BMF77_01542	4182.34	4577.28	3787.41	0.827436	-0.27328	0.00754588	0.0171687	-0.252174	6.37094	0.000270455	0.000692888	20.8339	0.00140711	0.00380269	90.8533	90.1354	88.8727	76.7654	76.4567	73.3631	CDS	1649452	1651011	-	Hypothetical protein
BMF77_01543	1785.28	2015.67	1554.88	0.771397	-0.374454	0.00294369	0.00739095	-0.353574	5.14281	1.33454e-05	4.1676e-05	34.3703	0.000253224	0.000940096	38.6397	39.7287	40.4675	31.4842	31.8828	29.6604	CDS	1651153	1651563	-	Hypothetical protein
BMF77_01544	1405.51	2014	797.025	0.395742	-1.33737	1.25045e-21	3.00233e-20	-1.31663	4.79195	7.97757e-41	4.38124e-39	289.899	4.40126e-08	3.46979e-06	38.956	41.9047	37.8778	16.8691	14.6516	16.1486	CDS	1651798	1652382	-	Periplasmic [NiFe] hydrogenase large subunit
BMF77_01545	10177.7	13970.3	6385.09	0.457049	-1.12958	1.64855e-36	1.25028e-34	-1.1084	7.65048	1.15309e-26	2.62355e-25	133.205	1.20848e-06	2.026e-05	269.792	288.151	265.692	138.552	132.26	111.23	CDS	1652562	1653524	-	Periplasmic [NiFe] hydrogenase small subunit
BMF77_01546	3268.67	3061.46	3475.88	1.13537	0.183158	0.516724	0.624603	0.205029	6.01848	0.243473	0.322427	1.42696	0.263205	0.334878	56.7207	60.7932	62.9752	63.2592	92.0369	52.8614	CDS	1653758	1653961	-	Hypothetical protein
BMF77_01547	624.457	710.741	538.174	0.7572	-0.401253	0.0325698	0.0622474	-0.379409	3.62886	0.0109679	0.020567	10.745	0.00974037	0.0193914	13.9957	13.8635	14.0436	9.6343	12.4504	10.126	CDS	1654013	1654474	-	Hypothetical protein
BMF77_01548	4391.13	4370.33	4411.93	1.00952	0.0136675	0.951438	0.967289	0.0346194	6.44256	0.696317	0.759417	0.194578	0.669682	0.728705	84.2904	88.1164	85.2513	95.325	90.1625	78.4807	CDS	1654578	1655183	+	Molybdenum cofactor guanylyltransferase
BMF77_01549	13063.1	11959.1	14167.2	1.18464	0.244447	0.0195202	0.0395369	0.265622	8.0159	0.00784908	0.0151466	8.19285	0.0189692	0.0343966	229.15	235.904	240.005	308.479	290.728	248.439	CDS	1655600	1656379	+	Hypothetical protein
BMF77_01550	12407.9	13082.4	11733.3	0.896873	-0.157024	0.0552878	0.0990455	-0.136023	7.93998	0.150062	0.212381	2.45208	0.152281	0.210045	248.127	254.075	269.082	255.491	232.569	213.88	CDS	1656381	1657997	+	Hypothetical protein
BMF77_01551	3811.53	4939.13	2683.92	0.5434	-0.879914	3.44634e-17	5.47063e-16	-0.858952	6.23429	4.75603e-31	1.49502e-29	197.872	2.26802e-07	7.70612e-06	94.965	97.6056	98.6212	55.2973	54.978	50.3026	CDS	1659233	1660213	+	Hypothetical protein
BMF77_01552	444.304	658.951	229.657	0.348519	-1.52069	6.12397e-12	5.73596e-11	-1.49898	3.12616	2.25893e-19	2.92498e-18	166.45	4.72937e-07	1.10229e-05	12.7832	13.37	12.6961	4.45359	4.7463	4.54034	CDS	1660235	1660498	+	Hypothetical protein
BMF77_01553	919.285	1217.56	621.014	0.510049	-0.971291	1.97893e-09	1.35463e-08	-0.949994	4.18117	4.49238e-15	4.0885e-14	97.525	4.40122e-06	4.68353e-05	25.0921	23.8686	22.8235	12.9063	13.3963	10.8594	CDS	1660507	1660731	+	Hypothetical protein
BMF77_01554	1749.34	1717.13	1781.54	1.03751	0.0531314	0.657236	0.746262	0.0743336	5.11584	0.530527	0.614214	0.514236	0.491749	0.565139	33.7636	34.4794	32.993	32.4294	32.1063	42.002	CDS	1661002	1664238	+	Hypothetical protein
BMF77_01555	376.951	378.699	375.204	0.99077	-0.0133777	0.985761	0.993874	0.0088416	2.90608	0.97018	0.978165	0.00366747	0.953052	0.962927	8.67152	7.06636	6.59018	7.43477	7.41179	7.59843	CDS	1664321	1664626	+	Hypothetical protein
BMF77_01556	6260.49	6826.83	5694.16	0.834085	-0.261733	0.00466592	0.0111917	-0.240718	6.95284	0.00906795	0.0172961	8.43425	0.0177268	0.0324765	132.471	136.504	133.509	124.155	115.339	101.182	CDS	1664802	1665743	-	O-acetylserine sulfhydrylase
BMF77_01557	10192.2	12945.3	7439.14	0.57466	-0.799219	4.66142e-07	2.27733e-06	-0.77774	7.65392	4.74314e-06	1.57271e-05	22.0349	0.00117271	0.0032825	241.01	264.304	257.88	173.272	166.241	105.738	CDS	1666498	1666926	+	Hypothetical protein
BMF77_01558	6399.03	7816.93	4981.13	0.637223	-0.650129	8.33641e-05	0.000284917	-0.628948	6.98298	4.63971e-05	0.000133626	17.8547	0.0022915	0.00570546	138.164	154.765	167.913	111.903	111.143	75.0794	CDS	1666964	1667227	+	Hypothetical protein
BMF77_01559	3664.35	4320.31	3008.38	0.696335	-0.522146	0.00420517	0.0101836	-0.501167	6.17933	0.00423968	0.0086311	8.68178	0.0165558	0.0305655	82.3136	88.3856	84.0091	69.167	69.4576	41.4559	CDS	1667230	1667541	+	Hypothetical protein
BMF77_01560	7018.24	10751.3	3285.17	0.30556	-1.71047	6.20007e-51	1.23433e-48	-1.68989	7.11211	1.17369e-34	4.67323e-33	165.151	4.88881e-07	1.12844e-05	220.004	196.176	217.687	79.3285	63.0088	54.1876	CDS	1667678	1668013	+	Hypothetical protein
BMF77_01561	8763.25	13593.3	3933.21	0.28935	-1.78911	1.74625e-82	1.39059e-79	-1.76813	7.4324	2.71233e-57	4.04985e-55	291.959	4.26868e-08	3.46979e-06	273.641	265.92	261.86	88.472	79.6209	67.2313	CDS	1668032	1669030	+	Alkanal monooxygenase alpha chain
BMF77_01562	1151.25	1883.46	419.034	0.222481	-2.16825	1.29613e-25	4.4876e-24	-2.14731	4.50005	2.66571e-54	3.44237e-52	321.316	2.8207e-08	2.97087e-06	32.2612	36.1394	42.6362	8.28913	7.54937	9.2211	CDS	1669023	1669394	+	Hypothetical protein
BMF77_01563	1206.18	1319.03	1093.33	0.828888	-0.270751	0.0598112	0.106001	-0.250005	4.57808	0.0067158	0.0131132	14.5367	0.0042427	0.00955759	25.8037	25.3267	26.6345	22.6861	21.152	21.5627	CDS	1669501	1670109	+	Phthiotriol/phenolphthiotriol dimycocerosates methyltransferase
BMF77_01564	815.218	772.149	858.286	1.11155	0.152579	0.340637	0.451224	0.173905	4.01713	0.150547	0.212877	3.70586	0.0868064	0.12825	15.6298	15.703	14.191	16.9055	15.907	18.5202	CDS	1673396	1674205	-	Hydrogenase isoenzymes nickel incorporation protein HypB
BMF77_01565	282.061	288.994	275.128	0.95202	-0.0709363	0.842958	0.892456	-0.0497037	2.48979	0.838959	0.877269	0.0700309	0.797334	0.837795	6.11487	5.76526	5.15845	5.48973	4.43676	6.52186	CDS	1674196	1674537	-	Hydrogenase/urease nickel incorporation protein HypA
BMF77_01566	3331.98	4067.27	2596.7	0.638439	-0.647378	1.30097e-09	9.03494e-09	-0.626733	6.04126	2.15378e-10	1.18557e-09	49.7446	6.39677e-05	0.000320375	80.1259	81.0052	78.6611	58.6783	51.2979	45.3722	CDS	1674694	1675788	-	Hydrogenase isoenzymes formation protein HypE
BMF77_01567	1262.43	1635.71	889.148	0.543585	-0.879423	7.27056e-10	5.18488e-09	-0.858809	4.63958	4.88171e-08	2.04424e-07	35.4899	0.000225492	0.000853724	34.2644	30.8228	31.3507	20.6138	19.226	13.3714	CDS	1675858	1676073	-	2-hydroxymuconate tautomerase
BMF77_01568	2898.51	3438.31	2358.7	0.686007	-0.543706	6.54363e-07	3.13595e-06	-0.522961	5.84088	1.72181e-09	8.59647e-09	49.4704	6.53345e-05	0.000325514	64.1798	67.6352	70.8919	49.1349	49.3546	42.6417	CDS	1676098	1677249	-	Hydrogenase expression/formation protein HypD
BMF77_01569	746.11	739.34	752.879	1.01831	0.0261783	0.871882	0.913965	0.0474875	3.88875	0.681886	0.746917	0.370101	0.558194	0.629021	14.8128	14.6487	14.1278	14.8877	15.2535	14.9004	CDS	1677308	1677556	-	Hydrogenase-2 operon protein HybG
BMF77_01570	1123.48	1248.92	998.042	0.799122	-0.323512	0.321271	0.431431	-0.300986	4.475	0.175072	0.243096	1.99357	0.192051	0.256821	27.0425	23.9583	22.634	15.9784	15.3567	28.3186	CDS	1677615	1679966	-	Carbamoyltransferase HypF
BMF77_01571	1196.95	1448.99	944.913	0.652121	-0.616789	0.000308062	0.000946148	-0.594962	4.56437	0.000148438	0.000396443	17.3163	0.00251795	0.00618548	29.9154	28.3103	27.2029	17.0509	15.6318	23.8095	CDS	1680006	1681166	-	Hypothetical protein
BMF77_01572	484.512	487.689	481.335	0.986972	-0.0189192	0.935409	0.956837	0.00223485	3.26833	0.994558	0.996435	0.0002919	0.986747	0.989487	9.09324	9.48912	10.1695	8.27096	9.83653	10.6877	CDS	1681415	1681690	+	Hypothetical protein
BMF77_01573	234.607	238.483	230.731	0.967494	-0.0476751	0.879815	0.91893	-0.0263834	2.22815	0.915653	0.936628	0.0217069	0.886162	0.909382	4.42801	4.95767	4.67419	3.99914	4.78069	5.02402	CDS	1681694	1681909	+	Hypothetical protein
BMF77_01574	261.304	209.599	313.01	1.49338	0.57858	0.0304745	0.0587836	0.600741	2.39148	0.00940982	0.0178752	11.1381	0.00886652	0.0178677	4.7443	3.63413	3.97938	5.63516	6.20802	6.88072	CDS	1681897	1682235	+	Hypothetical protein
BMF77_01575	894.702	823.208	966.196	1.1737	0.23106	0.142414	0.221285	0.252367	4.15179	0.0307945	0.0522315	8.09196	0.0195203	0.0351862	16.526	15.8376	16.1702	18.1234	18.2113	21.4535	CDS	1682316	1684184	+	Hypothetical protein
BMF77_01576	170.014	139.79	200.237	1.43241	0.518443	0.12994	0.2047	0.537622	1.7812	0.0554222	0.0879759	5.66561	0.0415787	0.0676185	2.42486	2.82655	2.9898	3.90825	3.33617	4.72757	CDS	1684366	1684632	+	Hypothetical protein
BMF77_01577	2531.99	3850.81	1213.17	0.315043	-1.66638	6.48222e-30	3.26021e-28	-1.64614	5.64037	3.43073e-32	1.16256e-30	157.717	5.93972e-07	1.28228e-05	83.895	71.4937	71.6498	28.9393	23.9035	19.7372	CDS	1684771	1685256	+	Hypothetical protein
BMF77_01578	3428.48	4741.4	2115.56	0.44619	-1.16427	1.83286e-27	7.61514e-26	-1.14376	6.08019	4.02185e-42	2.28767e-40	249.135	8.45592e-08	4.82739e-06	88.6657	95.3398	95.5261	45.9356	41.255	39.3652	CDS	1685498	1686109	+	Hypothetical protein
BMF77_01579	8061.92	12012.3	4111.53	0.342277	-1.54676	6.48183e-62	2.06468e-59	-1.52585	7.31274	4.2094e-56	5.58681e-54	300.045	3.79343e-08	3.23661e-06	232.023	240.615	235.562	90.7442	81.6329	73.5971	CDS	1686344	1686814	+	Hypothetical protein
BMF77_01580	34039	43530.5	24547.5	0.563914	-0.826453	1.18848e-15	1.60411e-14	-0.80577	9.39322	1.4335e-11	9.19362e-11	48.568	7.00926e-05	0.00034349	879.751	835.513	851.165	580.149	442.868	445.156	CDS	1686908	1688230	-	Hypothetical protein
BMF77_01581	22142.2	26576	17708.4	0.666332	-0.585687	1.81997e-12	1.80787e-11	-0.564409	8.77393	6.67189e-08	2.75764e-07	32.385	0.000313486	0.00111349	535.473	515.777	515.592	385.499	368.251	305.825	CDS	1688447	1690093	-	NAD(P)H-quinone oxidoreductase chain 4 1
BMF77_01582	29947	33064.6	26829.4	0.811423	-0.301474	0.000227091	0.000719522	-0.280115	9.21063	0.00252621	0.0053765	10.2041	0.0111235	0.0217258	668.287	617.914	663.187	545.683	569.59	490.107	CDS	1690181	1692040	-	NADH-quinone oxidoreductase subunit L
BMF77_01583	112.527	99.4802	125.575	1.26231	0.336065	0.402942	0.512719	0.356409	1.19392	0.290716	0.373398	1.49801	0.252472	0.324045	1.92408	1.7722	2.16865	2.18135	1.89164	3.43256	CDS	1692058	1692354	+	Hypothetical protein
BMF77_01584	1052.39	1025.91	1078.86	1.05162	0.0726126	0.689453	0.773488	0.0927668	4.38473	0.482253	0.567538	0.683153	0.430161	0.506983	17.0004	21.6253	21.855	19.3595	22.2182	22.9669	CDS	1692344	1692538	-	Hypothetical protein
BMF77_01585	266.033	229.302	302.764	1.32037	0.400945	0.126308	0.199768	0.422848	2.41384	0.0581545	0.0918249	6.26912	0.0339903	0.0569445	5.08694	4.28468	4.14782	5.7624	5.7781	6.56867	CDS	1692818	1693837	-	Modification methylase BanI
BMF77_01586	474.254	519.177	429.33	0.826944	-0.274139	0.176143	0.263662	-0.252757	3.23412	0.202856	0.276138	2.44279	0.152972	0.210695	9.8576	10.4762	10.2748	8.52545	10.4212	6.7559	CDS	1693890	1694321	-	Modification methylase HpaII
BMF77_01587	1937.85	2016.22	1859.47	0.922259	-0.116757	0.397934	0.507833	-0.095235	5.26234	0.34373	0.430637	1.23194	0.296193	0.369797	41.1436	39.6389	38.0883	34.229	35.0298	41.9552	CDS	1694404	1695939	+	Hypothetical protein
BMF77_01588	2123.75	1538.57	2708.93	1.76068	0.816137	2.49019e-11	2.14381e-10	0.836677	5.39959	1.17616e-24	2.33182e-23	171.607	4.15588e-07	1.02885e-05	29.4937	29.2525	31.9613	53.8794	52.0029	56.1535	CDS	1695953	1697137	-	Inosine-5'-monophosphate dehydrogenase
BMF77_01589	1877.96	2105.58	1650.34	0.783797	-0.351448	0.00554467	0.0130569	-0.32972	5.21598	0.000890533	0.00206652	15.5661	0.00347162	0.00807413	42.8568	42.3309	38.9516	31.8295	36.6978	30.2377	CDS	1697382	1697723	-	Hypothetical protein
BMF77_01590	1252.83	1416.32	1089.33	0.769127	-0.378706	0.00843953	0.0189671	-0.357577	4.63214	0.000101868	0.000278605	28.8952	0.000468729	0.00154348	27.5696	27.2335	28.6978	20.8864	21.5131	22.7641	CDS	1697857	1698513	+	Adenylate kinase
BMF77_01591	730.424	702.298	758.55	1.0801	0.111162	0.516495	0.624603	0.132268	3.8593	0.319916	0.405131	1.70726	0.22418	0.291783	13.2313	14.4244	13.7489	13.6153	14.8924	16.8663	CDS	1698724	1699083	+	Thioredoxin
BMF77_01592	714.138	792.397	635.879	0.802476	-0.317469	0.0725478	0.125081	-0.296518	3.82259	0.0118738	0.0220751	13.4648	0.00528256	0.0114779	15.3663	16.1068	15.2437	12.9427	12.5364	12.56	CDS	1699096	1699449	+	Hypothetical protein
BMF77_01593	747.44	681.74	813.14	1.19274	0.254282	0.142198	0.221053	0.275355	3.8935	0.0233026	0.0406646	9.85905	0.0121339	0.023349	13.5476	12.5176	14.1278	15.5421	16.0618	17.038	CDS	1699452	1699907	+	Hypoxic response protein 1
BMF77_01594	873.545	751.152	995.938	1.32588	0.406952	0.0143234	0.0301353	0.427516	4.11922	0.000251785	0.000647485	23.5018	0.000947948	0.0027584	13.7321	14.7609	15.7912	18.3597	20.5673	20.6578	CDS	1700067	1700624	+	Inosine-5'-monophosphate dehydrogenase
BMF77_01595	1925.45	1569.19	2281.71	1.45407	0.540096	1.52676e-05	5.88771e-05	0.561231	5.2569	6.87193e-11	4.03367e-10	68.9424	1.78842e-05	0.000123842	31.9713	30.6882	29.8559	48.6078	44.9523	42.9382	CDS	1700762	1701700	-	Hypothetical protein
BMF77_01596	5980.17	7886.67	4073.67	0.516526	-0.953088	7.62142e-23	2.01189e-21	-0.931553	6.88397	1.35152e-22	2.30627e-21	117.083	2.06961e-06	2.8998e-05	164.812	148.573	151.595	80.5646	89.5262	73.6908	CDS	1701821	1702222	+	Immunogenic protein MPT70
BMF77_01597	2375.65	2427.14	2324.16	0.95757	-0.0625494	0.536494	0.641989	-0.041678	5.55664	0.664132	0.732139	0.260998	0.621899	0.685609	45.5453	46.2791	51.2687	46.4082	50.5928	42.08	CDS	1702430	1702759	+	Hypothetical protein
BMF77_01598	224.926	204.341	245.51	1.20147	0.264802	0.35881	0.471246	0.286836	2.17364	0.277481	0.359297	1.80724	0.212186	0.279137	4.1908	3.4771	4.37942	3.83554	5.70932	5.14884	CDS	1702904	1703104	-	Hypothetical protein
BMF77_01599	3347.95	3388.39	3307.52	0.976132	-0.0348517	0.745924	0.819259	-0.0138706	6.05108	0.866181	0.899308	0.0402356	0.845541	0.876735	68.8977	66.7603	64.1122	71.5301	64.4018	61.9264	CDS	1703472	1704827	-	UDP-N-acetylmuramoyl-tripeptide--D-alanyl-D-alanine ligase
BMF77_01600	4154.34	3674.38	4634.3	1.26125	0.33485	0.00130576	0.0035308	0.355608	6.36397	5.64895e-05	0.000160277	20.9406	0.00138409	0.00375535	73.273	68.4428	74.9133	101.96	88.9759	86.282	CDS	1704924	1705919	-	Hypothetical protein
BMF77_01601	1342.75	1170.96	1514.54	1.29342	0.371186	0.00852212	0.0191437	0.392199	4.73705	1.68679e-05	5.19965e-05	34.2346	0.000256864	0.000951239	23.3525	22.1861	23.4973	31.1206	30.9713	28.5214	CDS	1705942	1706802	-	Hypothetical protein
BMF77_01602	75919.4	84082.4	67756.4	0.805834	-0.311445	8.63928e-05	0.000294636	-0.290217	10.5526	0.00125595	0.00283731	11.2941	0.0085467	0.0173034	1664.01	1675.29	1617.92	1418.84	1393.61	1241.48	CDS	1706896	1707540	-	Hypothetical protein
BMF77_01603	82.0254	70.5323	93.5185	1.3259	0.406968	0.610293	0.706498	0.435569	0.753788	0.491252	0.576	0.538352	0.482046	0.556333	1.92408	1.07678	1.15802	0.818007	0.911427	3.85383	CDS	1707928	1708227	+	Light-independent protochlorophyllide reductase subunit B
BMF77_01604	1210.6	1389	1032.2	0.743122	-0.428328	0.00311076	0.0077818	-0.407198	4.58239	5.92957e-06	1.94174e-05	42.4251	0.000116809	0.000509551	26.9898	27.5925	27.3082	20.2866	21.1692	20.2989	CDS	1708371	1708757	+	Hypothetical protein
BMF77_01605	3927.86	4213.4	3642.33	0.864463	-0.210125	0.0356777	0.067352	-0.188921	6.2809	0.033474	0.0560784	5.83112	0.0393035	0.0643124	78.6236	85.918	83.8617	71.7301	79.8788	66.3576	CDS	1708877	1709233	+	Hypothetical protein
BMF77_01606	1680.35	1436.96	1923.73	1.33875	0.420885	0.00113659	0.00310854	0.442249	5.06023	5.79678e-08	2.41263e-07	55.6505	4.15092e-05	0.000229284	29.1511	28.1757	27.3924	38.4827	39.0366	37.5709	CDS	1709472	1710095	-	Hypothetical protein
BMF77_01607	19089.6	19627.2	18551.9	0.945215	-0.0812856	0.326509	0.43691	-0.0599856	8.56187	0.54898	0.631272	0.406722	0.539739	0.611687	386.028	393.675	377.451	397.788	387.924	324.345	CDS	1710753	1712168	+	Ammonium transporter NrgA
BMF77_01608	13423.8	13193.3	13654.3	1.03494	0.0495515	0.629611	0.72297	0.070859	8.05447	0.451127	0.537796	0.668123	0.435098	0.511665	252.186	263.609	262.028	284.994	288.475	243.556	CDS	1712449	1713261	+	Hypothetical protein
BMF77_01609	15737.5	15744.4	15730.6	0.999128	-0.00125879	0.89845	0.931798	0.0200558	8.28365	0.836182	0.875582	0.0492998	0.829311	0.86422	297.705	312.356	318.161	330.202	332.327	278.739	CDS	1713336	1714544	+	4-hydroxy-3-methylbut-2-enyl diphosphate reductase
BMF77_01610	2059.64	1597.99	2521.3	1.57779	0.657909	1.10104e-07	5.97138e-07	0.678683	5.35494	1.45038e-14	1.25088e-13	90.0864	6.08783e-06	5.84089e-05	29.5991	31.765	32.8456	48.2079	54.1353	48.5239	CDS	1714789	1715175	+	Hypothetical protein
BMF77_01611	11765.9	9160.02	14371.8	1.56897	0.649819	1.78825e-10	1.39158e-09	0.670843	7.86654	2.11063e-12	1.4918e-11	58.5815	3.39883e-05	0.000198528	180.916	174.012	185.115	314.769	284.692	260.328	CDS	1715240	1716451	-	Putative serine protease HhoA
BMF77_01612	1958.49	1998.91	1918.08	0.95956	-0.0595552	0.628965	0.722751	-0.0382612	5.27818	0.640738	0.710972	0.373935	0.556203	0.627222	39.6149	39.3249	38.9095	37.8283	40.6015	36.3383	CDS	1716689	1717057	+	Copper-sensing transcriptional repressor CsoR
BMF77_01613	759.907	568.751	951.064	1.6722	0.741746	2.18242e-05	8.1978e-05	0.762176	3.9215	1.54104e-10	8.70341e-10	79.8186	9.94478e-06	8.27808e-05	10.5429	11.9343	11.0538	18.7233	18.5553	19.6124	CDS	1717135	1717872	+	2-succinyl-6-hydroxy-2%2C4-cyclohexadiene-1-carboxylate synthase
BMF77_01614	31194	40647	21741	0.534874	-0.902729	4.83822e-06	2.02959e-05	-0.881305	9.26732	2.15948e-10	1.18734e-09	42.4179	0.000116883	0.000509551	880.199	872.416	643.901	447.086	468.646	385.258	CDS	1718312	1718719	-	Hypothetical protein
BMF77_01615	9468.2	9243.94	9692.46	1.04852	0.0683542	0.493506	0.602486	0.0894561	7.55091	0.355455	0.442574	1.02339	0.338497	0.413641	180.389	187.046	177.556	211.627	196.008	172.252	CDS	1719142	1720179	+	Fructose-1%2C6-bisphosphatase class 1
BMF77_01616	22593.6	24320.7	20866.4	0.857968	-0.221004	0.015571	0.0325024	-0.199748	8.80441	0.0562332	0.0890265	4.04431	0.0756417	0.113617	475.563	488.589	469.714	456.866	431.208	360.434	CDS	1720554	1722083	+	Glucose-6-phosphate 1-dehydrogenase 2
BMF77_01617	11845.1	12357.9	11332.4	0.917016	-0.124982	0.129054	0.203614	-0.103767	7.87326	0.284868	0.367368	1.34815	0.275875	0.3477	238.111	246.605	243.858	243.439	234.856	199.759	CDS	1722263	1723636	+	Hypothetical protein
BMF77_01618	241.592	180.674	302.51	1.67434	0.743593	0.0100303	0.0220445	0.763665	2.28313	0.000565361	0.00135686	21.6849	0.00123572	0.00343071	3.37372	3.65656	3.62144	6.08961	5.7953	6.20981	CDS	1724130	1724384	+	Hypothetical protein
BMF77_01620	451.383	228.829	673.937	2.94515	1.55834	2.08585e-12	2.05065e-11	1.57929	3.18286	2.49934e-18	3.00802e-17	137.905	1.04507e-06	1.85648e-05	4.63887	4.26225	4.58997	14.1242	14.5656	11.6395	CDS	1726761	1727495	+	Hypothetical protein
BMF77_01623	214.594	166.854	262.334	1.57224	0.652818	0.0341872	0.0648199	0.671826	2.113	0.00838252	0.0160786	11.2801	0.00857466	0.0173527	3.00472	3.25277	3.57933	5.79876	4.31638	5.5701	CDS	1728535	1729104	+	Hypothetical protein
BMF77_01624	910.58	708.385	1112.78	1.57086	0.651559	5.76985e-05	0.000203908	0.672208	4.18055	6.10388e-10	3.20136e-09	73.2844	1.40165e-05	0.000104806	13.4158	14.1776	14.1699	21.25	21.5647	23.7471	CDS	1729281	1730378	-	Hypothetical protein
BMF77_01625	160.626	118.261	202.992	1.71648	0.779452	0.025642	0.0504238	0.798392	1.70777	0.0112013	0.0209701	9.01122	0.0151418	0.0282166	1.87136	2.82655	2.27393	3.39927	3.54253	5.19564	tRNA	1730643	1730715	-	tRNA-Thr(tgt)
BMF77_01626	9388.67	9788.26	8989.07	0.918352	-0.122881	0.163681	0.247255	-0.101685	7.53798	0.280718	0.362701	1.40875	0.266059	0.337465	198.022	191.846	187.22	193.013	184.435	160.378	CDS	1730945	1731865	+	Ornithine carbamoyltransferase
BMF77_01627	10758.3	12634.1	8882.51	0.703059	-0.508283	6.92551e-09	4.41201e-08	-0.486749	7.73301	5.96465e-07	2.20411e-06	29.5236	0.000434773	0.00145676	238.19	248.085	258.575	166.401	197.848	167.322	CDS	1732016	1732654	+	Transcription regulator LexA
BMF77_01628	68.3703	73.6619	63.0787	0.856327	-0.223767	0.663477	0.751541	-0.203291	0.474979	0.549771	0.63179	0.462027	0.514013	0.58659	1.15972	1.7722	1.41068	1.0725	1.37574	1.32622	CDS	1732736	1732879	+	Hypothetical protein
BMF77_01629	3470.7	3577.14	3364.26	0.94049	-0.0885152	0.392953	0.50309	-0.0672508	6.10299	0.385436	0.471967	1.08847	0.324391	0.398442	68.7396	72.1891	69.9654	65.0043	72.2091	64.0952	CDS	1732998	1734479	+	Hypothetical protein
BMF77_01630	7978.61	8268.18	7689.05	0.929957	-0.104764	0.410821	0.520526	-0.0832306	7.30352	0.4971	0.581715	0.515877	0.491078	0.56471	161.701	171.051	154.711	163.601	171.4	125.179	CDS	1734590	1735072	+	Hypothetical protein
BMF77_01631	787.857	823.389	752.324	0.913692	-0.13022	0.427003	0.535854	-0.109556	3.96569	0.375049	0.461852	1.41723	0.264724	0.336129	16.3415	14.8954	17.3071	15.9784	14.8924	14.1359	CDS	1735081	1735461	+	Hypothetical protein
BMF77_01632	11641.5	13498.4	9784.73	0.724883	-0.46418	1.07017e-07	5.82375e-07	-0.443086	7.84682	2.13097e-07	8.32525e-07	33.2842	0.000284229	0.00102805	267.394	265.112	263.313	207.137	196.903	181.348	CDS	1735626	1736366	+	Putative 2-phosphosulfolactate phosphatase
BMF77_01633	1887.05	1963.36	1810.74	0.922269	-0.116741	0.379816	0.490874	-0.0952518	5.22411	0.244041	0.323089	2.36711	0.158767	0.217236	40.9064	36.9919	37.8567	35.6833	36.1303	36.5099	CDS	1736630	1738378	-	Hypothetical protein
BMF77_01634	2495.85	3257.93	1733.77	0.532169	-0.910043	6.1174e-15	7.69429e-14	-0.88875	5.62318	3.25256e-24	6.26642e-23	144.288	8.64217e-07	1.63168e-05	67.1055	63.2832	61.6909	35.6651	36.7322	31.3455	CDS	1738609	1739088	+	Hypothetical protein
BMF77_01635	5555.45	6278.36	4832.54	0.769713	-0.377607	0.00260813	0.00663206	-0.356112	6.78005	0.00120412	0.00273005	12.1862	0.00696755	0.0145502	136.715	120.195	113.254	102.396	102.991	83.7856	CDS	1739262	1739474	+	Hypothetical protein
BMF77_01636	10337.4	10900.8	9773.96	0.89663	-0.157415	0.156263	0.238463	-0.136129	7.67675	0.229587	0.306929	1.63475	0.233465	0.302712	219.529	212.978	210.17	216.735	204.779	163.327	CDS	1739700	1740944	+	Hypothetical protein
BMF77_01637	2421.1	2414.83	2427.37	1.00519	0.00747261	0.947483	0.965425	0.0289642	5.58414	0.795981	0.84345	0.0834733	0.779279	0.824137	50.3686	48.5897	43.4152	52.0979	51.9341	41.2219	CDS	1740946	1741422	+	Putative pre-16S rRNA nuclease
BMF77_01638	12774.8	13065.3	12484.3	0.955536	-0.0656177	0.381281	0.491969	-0.044448	7.98248	0.649443	0.718462	0.24261	0.634281	0.69733	236.661	252.325	281.272	256.618	258.897	231.448	CDS	1741603	1742175	+	Hypothetical protein
BMF77_01639	812.883	330.883	1294.88	3.91342	1.96843	7.67936e-29	3.6692e-27	1.98738	4.02664	3.81221e-42	2.19455e-40	256.881	7.41246e-08	4.42709e-06	5.61409	7.82908	6.06381	26.0308	26.397	25.0421	CDS	1742373	1742897	+	Hypothetical protein
BMF77_01640	670.23	519.639	820.82	1.5796	0.659557	0.00264622	0.00671819	0.680164	3.74024	7.43541e-05	0.000207757	21.8762	0.00120078	0.00334929	10.4375	9.71345	10.4853	16.0875	13.1211	19.862	CDS	1742901	1744205	+	Hypothetical protein
BMF77_01641	16150.6	15600.1	16701.1	1.07058	0.098395	0.312216	0.422239	0.119816	8.32147	0.225173	0.301873	1.68626	0.226816	0.294651	299.761	314.263	305.696	345.671	360.031	293.702	CDS	1744294	1745607	-	Hypothetical protein
BMF77_01642	12441.1	13689.4	11192.7	0.817613	-0.290509	0.000608417	0.00177691	-0.269322	7.94338	0.00421355	0.00858523	9.69197	0.0126637	0.0242028	262.834	267.916	276.325	239.003	230.746	199.931	CDS	1746177	1746953	-	Hypothetical protein
BMF77_01643	6876.78	7842.94	5910.63	0.753624	-0.408083	1.05782e-05	4.20486e-05	-0.386668	7.0878	2.27529e-05	6.90242e-05	22.2335	0.00113872	0.00320424	152.635	153.149	156.606	118.102	129.337	106.269	CDS	1747262	1748032	-	Circadian clock protein KaiB
BMF77_01644	21489.5	25772	17207.1	0.667665	-0.582803	2.21877e-12	2.16795e-11	-0.561315	8.73084	3.81151e-09	1.82866e-08	39.4093	0.000153644	0.000630876	493.881	508.846	516.687	342.29	376.024	311.395	CDS	1748054	1749271	-	Twitching mobility protein
BMF77_01645	200715	295503	105926	0.358461	-1.48011	1.01942e-33	6.19944e-32	-1.45874	11.9513	4.88555e-37	2.20218e-35	170.623	4.25838e-07	1.04341e-05	5953.78	6238.3	5230.02	2233.3	2243.64	1861.4	CDS	1749906	1750280	+	Hypothetical protein
BMF77_01646	11431.9	14409.8	8454.13	0.586695	-0.769318	8.17017e-14	9.18342e-13	-0.748284	7.81942	4.88883e-11	2.90533e-10	48.5968	6.99345e-05	0.000343067	299.128	270.743	279.693	192.613	167.72	145.447	CDS	1750631	1751578	+	Hypothetical protein
BMF77_01647	280.794	278.614	282.975	1.01565	0.0224071	0.928676	0.952203	0.0431846	2.48593	0.852414	0.887607	0.0639927	0.806054	0.845145	5.53501	4.89037	6.00065	5.4352	5.09023	6.39704	CDS	1751621	1751932	-	DNA-binding protein HU-beta
BMF77_01648	809.587	720.938	898.235	1.24593	0.317218	0.0853153	0.14288	0.33878	4.00878	0.0308799	0.0523571	6.42813	0.0322852	0.0545083	14.4438	14.6487	13.412	15.633	16.0961	21.984	CDS	1751981	1753111	-	Hypothetical protein
BMF77_01649	971.012	852.356	1089.67	1.27842	0.354361	0.0272464	0.0532446	0.374704	4.27051	0.000386082	0.00096329	23.5895	0.000936256	0.00273199	16.3151	16.0395	17.8967	22.7406	21.066	21.3755	CDS	1753200	1753985	-	Hypothetical protein
BMF77_01650	960.654	1042.97	878.338	0.84215	-0.247851	0.129419	0.203946	-0.226591	4.25036	0.0869049	0.131195	4.17268	0.0718866	0.108843	20.1369	21.2664	20.0864	16.0693	15.735	20.7202	CDS	1754172	1755317	-	Hypothetical protein
BMF77_01651	177.724	196.492	158.956	0.808969	-0.305844	0.40213	0.511822	-0.283431	1.82503	0.360851	0.447597	1.17164	0.307592	0.381733	4.05901	4.26225	3.26351	2.50855	2.75148	4.24389	CDS	1755776	1756126	+	Hypothetical protein
BMF77_01652	2576.85	3114.85	2038.86	0.654563	-0.611397	1.84895e-07	9.75084e-07	-0.589937	5.67059	3.10408e-09	1.51031e-08	44.6833	9.61471e-05	0.000435029	63.1519	61.9372	58.5537	37.592	37.85	46.4955	CDS	1756188	1758527	-	Arylsulfatase
BMF77_01653	780.066	936.394	623.738	0.666106	-0.586175	0.000768435	0.0021933	-0.564639	3.94751	4.10784e-05	0.000119315	25.9553	0.000678512	0.00210378	18.5818	17.9912	18.6336	11.343	11.4014	14.5572	CDS	1758582	1759568	-	Serine/threonine-protein kinase pkn1
BMF77_01654	235.185	333.985	136.386	0.408358	-1.29209	1.15057e-05	4.53582e-05	-1.27084	2.20632	6.60842e-07	2.43072e-06	39.255	0.000155885	0.000638235	7.5118	5.98959	6.19014	3.23567	2.42474	2.49641	CDS	1759580	1759735	-	Hypothetical protein
BMF77_01655	1667.18	2159.22	1175.15	0.544249	-0.877661	2.58594e-11	2.22223e-10	-0.856364	5.04109	9.51466e-21	1.39025e-19	138.681	1.02075e-06	1.84375e-05	41.539	43.5871	42.173	22.1044	22.6137	25.5726	CDS	1759806	1760765	-	Putative thiosulfate sulfurtransferase
BMF77_01656	1823.79	2770.94	876.647	0.316372	-1.66031	2.79764e-37	2.15599e-35	-1.63901	5.16671	3.65148e-90	1.4539e-87	744.814	7.19346e-10	7.98937e-07	54.6385	54.826	53.9005	17.3236	16.9216	18.1926	CDS	1760858	1761529	-	Hypothetical protein
BMF77_01657	172.749	182.615	162.883	0.891947	-0.16497	0.896961	0.931265	-0.141674	1.79085	0.801656	0.847227	0.0691554	0.798573	0.838589	3.97994	3.5444	3.24245	1.34517	1.70248	6.67788	CDS	1761787	1762566	+	Hypothetical protein
BMF77_01658	2905.35	2857.43	2953.26	1.03354	0.0475906	0.67605	0.762551	0.0690592	5.8473	0.486391	0.571001	0.613249	0.453954	0.530186	58.4603	56.1271	53.8795	61.2778	64.419	51.0359	CDS	1762703	1763893	-	Hypothetical protein
BMF77_01659	417.494	410.767	424.222	1.03276	0.0464988	0.87325	0.914597	0.0668042	3.05494	0.702684	0.765299	0.28599	0.605937	0.671265	7.59088	7.76178	8.86411	8.74358	8.25443	8.37856	CDS	1763902	1764324	-	Hypothetical protein
BMF77_01660	1031.68	1101.74	961.625	0.87282	-0.196243	0.36841	0.480159	-0.174418	4.35345	0.287392	0.370124	1.37084	0.27214	0.343809	22.2191	21.5132	21.2233	16.1602	16.7324	24.6052	CDS	1764810	1766642	-	Putative multidrug export ATP-binding/permease protein
BMF77_01661	1647.87	1980.34	1315.4	0.66423	-0.590244	6.8732e-06	2.82861e-05	-0.56912	5.02599	3.23962e-11	1.98193e-10	77.4514	1.12271e-05	9.04605e-05	37.7699	40.1998	38.7831	25.1401	25.8983	27.6477	CDS	1766721	1767719	-	General stress protein 69
BMF77_01662	7999.08	11513.2	4485	0.389555	-1.3601	2.80005e-48	4.77809e-46	-1.33875	7.30214	2.13308e-51	2.26486e-49	285.237	4.72032e-08	3.46979e-06	217.104	227.784	233.878	82.1097	94.84	91.3996	CDS	1767941	1769479	-	Hypothetical protein
BMF77_01663	901.909	1276.58	527.242	0.413012	-1.27574	7.07151e-13	7.31335e-12	-1.25297	4.15115	5.61775e-19	7.0266e-18	113.324	2.36964e-06	3.12766e-05	28.0177	26.067	21.1812	9.56159	11.2983	10.6877	CDS	1769548	1769754	-	Hypothetical protein
BMF77_01664	1899.9	2431.12	1368.69	0.562989	-0.828822	5.8451e-11	4.76585e-10	-0.807196	5.22997	9.09513e-20	1.23106e-18	127.556	1.44852e-06	2.31473e-05	48.181	46.9969	48.1526	24.8129	28.0651	29.0051	CDS	1769755	1771119	-	Nitrilotriacetate monooxygenase component A
BMF77_01665	2483.95	3378.18	1589.73	0.470587	-1.08747	4.80841e-20	9.9457e-19	-1.06565	5.61531	4.50469e-16	4.48405e-15	75.4092	1.24996e-05	9.69529e-05	67.2109	66.9173	65.0386	27.1215	28.9077	39.0375	CDS	1771226	1772569	-	Nitrilotriacetate monooxygenase component A
BMF77_01666	165.524	224.007	107.041	0.477845	-1.06538	0.00266681	0.00675612	-1.04125	1.70499	0.000731726	0.00172207	16.0886	0.00314634	0.00746807	4.84973	4.77821	3.57933	1.61784	2.1324	2.65243	CDS	1773015	1773143	+	Cystathionine beta-lyase MetC
BMF77_01667	847.461	970.512	724.411	0.746421	-0.421938	0.0110241	0.0239532	-0.400369	4.06874	0.0017222	0.00379726	15.6413	0.00342235	0.00798047	18.1074	20.055	19.0547	12.5791	15.821	14.9472	CDS	1773555	1773917	+	Hypothetical protein
BMF77_01668	890.139	928.125	852.153	0.918144	-0.123208	0.630444	0.723405	-0.104199	4.1428	0.646429	0.715957	0.249015	0.629902	0.692994	13.0205	17.5425	24.15	14.2151	16.612	20.1429	CDS	1774273	1774545	+	Hypothetical protein
BMF77_01669	618.56	709.581	527.539	0.743451	-0.427691	0.0251869	0.049667	-0.406023	3.61419	0.00400493	0.0082162	15.0755	0.00381552	0.00875207	14.8918	14.2898	12.654	10.7613	10.9887	9.81399	CDS	1774538	1774939	+	tRNA(fMet)-specific endonuclease VapC
BMF77_01670	1858.95	1274.95	2442.95	1.91612	0.938185	2.16867e-13	2.34432e-12	0.959028	5.20876	2.25225e-27	5.35387e-26	189.004	2.75733e-07	8.78303e-06	24.1696	26.067	24.929	49.044	51.7278	45.4034	CDS	1774936	1775304	-	Hypothetical protein
BMF77_01671	439.373	422.616	456.13	1.0793	0.110098	0.612773	0.708402	0.131821	3.12912	0.464348	0.551082	0.948488	0.355897	0.432801	8.38159	7.98611	8.54829	8.08918	10.4728	8.73742	CDS	1775370	1775660	-	Hypothetical protein
BMF77_01672	1243.36	1333.82	1152.9	0.864361	-0.210294	0.143518	0.222857	-0.18895	4.62249	0.0458024	0.0741843	7.34476	0.0242858	0.0424268	25.8828	26.583	26.1712	21.7408	24.5569	22.6861	CDS	1776114	1776380	+	Hypothetical protein
BMF77_01673	432.147	382.435	481.858	1.25997	0.333395	0.132079	0.208	0.354006	3.10814	0.044061	0.0715822	7.33299	0.0243717	0.0425458	7.30095	6.8869	8.3588	9.07079	9.42381	10.3289	CDS	1776377	1776691	+	Hypothetical protein
BMF77_01674	403.105	339.108	467.102	1.37744	0.461994	0.0572609	0.102087	0.482986	3.00987	0.0290176	0.0494635	7.07189	0.0263801	0.0455991	6.93195	6.28121	6.77968	8.25278	7.72134	11.9515	CDS	1776759	1777412	-	5'-nucleotidase
BMF77_01675	442.139	424.701	459.577	1.08212	0.11386	0.581928	0.682756	0.13477	3.13819	0.471407	0.557658	0.87689	0.373832	0.451509	8.19709	8.18801	8.65356	8.27096	8.30602	10.9062	CDS	1777423	1777776	-	Hypothetical protein
BMF77_01677	1357.11	2112.03	602.193	0.285125	-1.81033	7.5874e-36	5.57733e-34	-1.78828	4.73876	2.11875e-49	2.02468e-47	287.499	4.56212e-08	3.46979e-06	44.2274	39.5941	40.6991	11.6157	10.5072	13.8863	CDS	1778157	1778849	+	Hypothetical protein
BMF77_01678	1025.29	1565.11	485.469	0.310183	-1.68881	1.70073e-26	6.39848e-25	-1.6673	4.3343	8.30068e-63	1.52541e-60	589.441	2.00654e-09	7.98937e-07	31.2069	30.2844	30.7823	9.54341	9.52699	9.97002	CDS	1778894	1779814	+	Alpha-ketoglutarate-dependent sulfate ester dioxygenase
BMF77_01679	324.154	417.076	231.233	0.554414	-0.850963	0.0241404	0.0478602	-0.82853	2.67969	0.0227061	0.0397254	6.13515	0.0355148	0.0590019	7.90716	9.01803	7.66398	3.09025	3.09541	7.62964	CDS	1779888	1780487	+	Hypothetical protein
BMF77_01680	97.6337	92.4895	102.778	1.11124	0.152168	0.820431	0.876765	0.176021	0.994583	0.780985	0.832969	0.0917103	0.768991	0.815954	1.87136	1.74977	1.83178	0.818007	0.980214	4.3375	CDS	1780678	1781364	-	Secreted chorismate mutase
BMF77_01681	276.428	181.273	371.584	2.04986	1.03552	0.208926	0.30388	1.05792	2.48097	0.0223597	0.0392054	5.85242	0.0390222	0.0639177	4.24351	3.45467	2.9898	4.30817	4.24759	13.6366	CDS	1781592	1782857	-	Putative multidrug-efflux transporter
BMF77_01682	177.131	139.096	215.166	1.54689	0.629374	0.0452463	0.0831168	0.652253	1.84034	0.03611	0.0600116	6.23836	0.034333	0.057418	3.21558	2.66952	2.31604	3.27203	4.04123	5.5545	CDS	1782823	1783281	-	Putative HTH-type transcriptional regulator YusO
BMF77_01683	474.055	572.799	375.312	0.655225	-0.609938	0.0459994	0.0843057	-0.588305	3.22952	0.0356011	0.0592484	5.35346	0.0463362	0.0741939	11.4654	11.4408	10.8643	6.12596	5.17622	11.1246	CDS	1783301	1784155	-	Daunorubicin/doxorubicin resistance ABC transporter permease protein DrrB
BMF77_01684	980.681	1203.32	758.037	0.629952	-0.666685	0.000109032	0.000365325	-0.644675	4.27661	6.43462e-05	0.000181277	19.7839	0.00166081	0.00437209	25.3293	22.1188	23.4973	13.5607	12.7256	19.0351	CDS	1784112	1784966	-	Daunorubicin/doxorubicin resistance ATP-binding protein DrrA
BMF77_01685	812.979	735.044	890.913	1.21205	0.277454	0.171558	0.25793	0.298639	4.01453	0.0713892	0.109854	4.30906	0.0681519	0.104135	14.6546	13.4373	15.2437	15.5058	15.563	22.2024	CDS	1785238	1787061	+	Hypothetical protein
BMF77_01686	2541.13	2423.65	2658.62	1.09695	0.1335	0.321414	0.431503	0.154779	5.65486	0.167476	0.233772	2.31313	0.163077	0.222624	44.8336	46.6156	51.4371	44.9177	58.8644	55.311	CDS	1787238	1788206	+	Hypothetical protein
BMF77_01687	394.676	334.813	454.54	1.35759	0.441053	0.0459757	0.0842947	0.462446	2.9791	0.0197931	0.0351567	9.05308	0.014973	0.0279564	6.93195	6.61771	6.19014	8.2346	8.13406	10.8126	CDS	1788480	1789022	+	Hypothetical protein
BMF77_01688	387.527	262.783	512.272	1.94941	0.963041	2.82776e-05	0.000104899	0.984059	2.95961	3.62452e-07	1.37663e-06	45.407	9.04924e-05	0.000418966	5.21873	5.47363	4.80052	9.36163	9.52699	11.7487	CDS	1789066	1789596	-	Hypothetical protein
BMF77_01689	1235.76	1161.09	1310.43	1.12862	0.174566	0.229981	0.328015	0.195524	4.61626	0.0321056	0.054059	9.08622	0.014841	0.0277326	22.1401	23.8686	22.4445	25.6491	26.5518	26.1967	CDS	1789607	1790686	-	Homoserine O-acetyltransferase
BMF77_01690	12456.4	12835.2	12077.7	0.940981	-0.0877623	0.32266	0.432689	-0.0664152	7.94603	0.473048	0.558907	0.612904	0.454076	0.5302	260.541	259.616	236.573	246.565	255.148	220.963	CDS	1790841	1792145	-	Methionine gamma-lyase
BMF77_01691	992.775	1022.89	962.66	0.941117	-0.0875534	0.608638	0.705672	-0.0658619	4.29906	0.542324	0.624844	0.663929	0.436492	0.512939	20.4268	20.5934	19.2863	17.5599	19.6387	20.3925	CDS	1792258	1793091	-	Carboxymethylenebutenolidase
BMF77_01692	2756.77	2889.03	2624.52	0.908443	-0.138532	0.201427	0.294588	-0.118168	5.77068	0.248073	0.327339	1.70582	0.224359	0.291936	49.9206	55.6336	64.7649	50.6437	53.2583	53.111	CDS	1793208	1794296	-	Putative aliphatic sulfonates-binding protein
BMF77_01693	656.39	766.095	546.684	0.713599	-0.486815	0.0106369	0.0232068	-0.464683	3.6996	0.00548071	0.0109385	10.932	0.00931201	0.0186552	15.6035	15.1198	14.4437	9.12532	10.1977	13.3714	CDS	1794508	1795257	+	Putative oxidoreductase
BMF77_01694	186.202	218.934	153.471	0.700991	-0.512533	0.521179	0.62842	-0.489391	1.89031	0.406858	0.493768	0.752065	0.408656	0.48753	4.58615	4.19495	4.12676	1.38152	1.27256	6.50626	CDS	1795286	1796593	+	Hypothetical protein
BMF77_01695	97.5546	92.5821	102.527	1.10742	0.1472	0.865829	0.909216	0.171312	0.997577	0.844773	0.881532	0.0442905	0.838066	0.871063	1.76593	1.8395	1.85283	0.418092	0.533099	5.16444	CDS	1797147	1797665	+	Putative aliphatic sulfonates-binding protein
BMF77_01696	529.604	652.454	406.754	0.623422	-0.681718	0.000870947	0.002445	-0.660099	3.38862	0.000489957	0.00118833	17.7193	0.00234601	0.00582903	12.7569	12.3605	13.3488	6.94397	7.20543	10.1729	CDS	1797988	1798515	+	Hypothetical protein
BMF77_01697	837.646	831.125	844.168	1.01569	0.0224644	0.897952	0.931686	0.0444953	4.05524	0.87828	0.908816	0.0288969	0.868829	0.896021	17.0004	16.062	15.9386	12.2701	12.2613	25.9158	CDS	1798649	1800766	+	Tetrathionate sensor histidine kinase TtrS
BMF77_01698	939.923	1117.17	762.677	0.682687	-0.550705	0.000851211	0.00239805	-0.528431	4.21649	0.00071237	0.00167836	14.5853	0.00420184	0.00948789	22.8781	21.8272	21.1602	12.6882	13.9638	18.9571	CDS	1801061	1802332	+	Hypothetical protein
BMF77_01699	505.265	432.576	577.954	1.33608	0.418001	0.0362586	0.0683947	0.439227	3.33285	0.0116354	0.021674	10.5468	0.0102212	0.0202199	8.75059	8.4572	8.29563	10.4887	10.4212	13.6522	CDS	1802394	1803167	-	Hypothetical protein
BMF77_01700	72.0707	87.3465	56.7949	0.650226	-0.620988	0.239107	0.338706	-0.597334	0.534978	0.0935367	0.139575	3.44483	0.0968827	0.141475	1.6605	1.61517	1.87389	0.890718	0.928624	1.57586	CDS	1803177	1803407	-	Hypothetical protein
BMF77_01701	125.944	141.975	109.912	0.774168	-0.369281	0.613323	0.708867	-0.343792	1.33216	0.480429	0.566089	0.556185	0.475087	0.550319	3.45279	2.60222	2.31604	1.19974	1.32415	4.04106	CDS	1803514	1803924	-	Formate dehydrogenase
BMF77_01702	116.511	120.121	112.901	0.939895	-0.0894277	0.88133	0.919632	-0.0687173	1.23614	0.883456	0.911749	0.031136	0.863898	0.892402	1.89772	2.46762	2.71608	1.41788	1.5993	3.72901	CDS	1804033	1804587	-	Hydroxypyruvate reductase
BMF77_01703	123.639	118.959	128.319	1.07868	0.109272	0.749742	0.821433	0.131659	1.31938	0.669858	0.737462	0.267928	0.617377	0.681096	2.42486	2.37789	2.21076	1.98139	2.51072	3.18292	CDS	1804617	1804946	-	NAD(P)H-quinone oxidoreductase subunit I%2C chloroplastic
BMF77_01704	1824.6	2140.35	1508.85	0.704953	-0.504401	9.73228e-05	0.000329093	-0.482759	5.17339	1.98864e-05	6.07528e-05	23.4306	0.000957557	0.00278128	42.2506	42.0168	41.9203	26.1399	29.0797	35.0277	CDS	1805187	1806833	-	Fumarate reductase flavoprotein subunit
BMF77_01705	786.6	1023.92	549.275	0.536441	-0.898509	2.60712e-07	1.34669e-06	-0.876351	3.95672	1.47047e-11	9.40551e-11	75.209	1.26336e-05	9.75179e-05	21.2966	20.1223	18.9494	9.94333	10.6792	12.2324	CDS	1806959	1807759	-	Putative ketoacyl reductase
BMF77_01706	544.191	744.431	343.95	0.462031	-1.11394	5.44743e-08	3.08386e-07	-1.09086	3.42238	9.74606e-10	5.01256e-09	57.1017	3.75552e-05	0.000212388	16.7105	14.3795	12.8014	5.83511	7.41179	7.33319	CDS	1807809	1808249	-	Beta-lactamase hydrolase-like protein
BMF77_01707	556.77	705.683	407.858	0.577962	-0.790954	7.15998e-05	0.000248984	-0.769513	3.45969	1.97651e-05	6.04208e-05	26.9076	0.000599838	0.00189929	13.574	13.1232	14.9069	7.18028	7.22263	9.98562	CDS	1808277	1809488	-	Hypothetical protein
BMF77_01708	1175.11	1561.35	788.864	0.505245	-0.984945	4.46422e-10	3.28155e-09	-0.963528	4.53587	9.65843e-10	4.97284e-09	45.2024	9.20489e-05	0.000423308	28.1759	31.0696	32.8035	13.5607	13.809	19.7996	CDS	1809492	1810148	-	Hypothetical protein
BMF77_01710	245.021	290.375	199.668	0.687621	-0.540315	0.0642508	0.112698	-0.5183	2.27978	0.0360052	0.0598584	7.01621	0.0268347	0.0462874	6.45752	4.59875	6.06381	3.72647	3.80048	4.41552	CDS	1811542	1812582	-	L-glyceraldehyde 3-phosphate reductase
BMF77_01711	145.252	158.073	132.43	0.837779	-0.255359	0.486061	0.595487	-0.233895	1.53878	0.380884	0.467951	1.22013	0.298378	0.372064	2.97836	3.14061	3.20035	2.36313	2.75148	2.80846	CDS	1813032	1814822	+	Hypothetical protein
BMF77_01714	144.122	142.054	146.191	1.02912	0.0414159	0.886098	0.922794	0.063121	1.53316	0.824854	0.866758	0.0827857	0.780162	0.824511	2.95201	2.93871	2.48448	2.7994	2.68269	3.26093	CDS	1816520	1816825	+	Hypothetical protein
BMF77_01715	83.4904	98.4886	68.4923	0.695434	-0.524015	0.248809	0.350578	-0.505895	0.744913	0.143601	0.204286	2.66839	0.137264	0.192049	1.68686	1.59274	2.52659	1.65419	1.08339	1.35742	CDS	1817019	1817882	+	(S)-phenoxypropionate/alpha-ketoglutarate-dioxygenase
BMF77_01716	444.884	498.129	391.64	0.786223	-0.346989	0.123016	0.195208	-0.325898	3.14099	0.110298	0.162304	3.83279	0.0823889	0.122481	9.8576	10.1621	9.34838	7.38024	6.3284	9.70477	CDS	1817943	1818980	+	Putative aliphatic sulfonates-binding protein
BMF77_01717	192.868	208.537	177.198	0.849716	-0.234947	0.663408	0.751541	-0.212549	1.94422	0.580932	0.659623	0.376595	0.55483	0.626117	4.5598	3.90333	3.83199	2.4722	2.37315	5.74173	CDS	1819057	1819902	+	Putative aliphatic sulfonates transport permease protein SsuC
BMF77_01718	1056.73	1464.53	648.928	0.443098	-1.1743	5.77199e-14	6.66149e-13	-1.1522	4.38091	7.10319e-16	6.89818e-15	84.3029	7.97257e-06	7.12018e-05	30.3108	27.1887	28.8452	11.7611	11.2983	15.743	CDS	1820055	1821224	+	Alkanesulfonate monooxygenase
BMF77_01719	312.95	395.334	230.566	0.583218	-0.777892	0.00274068	0.00693589	-0.756034	2.62847	0.000528737	0.00127591	19.9115	0.00162713	0.00429528	8.24981	7.60475	7.45344	4.25363	4.04123	5.49209	CDS	1821259	1821825	+	FMN reductase (NADPH)
BMF77_01720	284.026	316.698	251.355	0.793672	-0.333384	0.215271	0.311525	-0.31159	2.49748	0.179645	0.248147	2.89117	0.123752	0.175352	5.95673	6.12418	6.59018	3.96279	5.36538	5.71053	CDS	1821834	1822079	+	Hypothetical protein
BMF77_01721	208.578	199.388	217.767	1.09218	0.127208	0.782962	0.846509	0.148547	2.06568	0.728776	0.789232	0.148999	0.708583	0.764418	3.95358	3.6117	4.18993	2.61762	2.87186	7.52042	CDS	1822542	1823351	+	Hypothetical protein
BMF77_01722	699.241	832.313	566.168	0.680235	-0.555896	0.00162765	0.00432291	-0.535507	3.79021	2.43854e-05	7.36028e-05	33.8485	0.000267575	0.000982684	15.6298	15.8376	17.6019	11.9247	10.8167	11.1246	CDS	1823383	1823829	-	Hypothetical protein
BMF77_01723	732.095	870.146	594.044	0.682695	-0.550686	0.00163562	0.00434165	-0.529703	3.85642	5.18951e-06	1.71476e-05	44.2359	9.98608e-05	0.00044911	16.7895	16.8247	17.6861	11.8338	12.0033	11.7019	CDS	1823923	1824465	-	Hypothetical protein
BMF77_01724	1028.01	1247.61	808.403	0.647961	-0.626021	0.000542598	0.0015955	-0.6046	4.34502	0.00039814	0.000989756	15.0038	0.00386921	0.00884532	24.3541	24.9454	24.2552	14.6332	12.8632	20.8294	CDS	1824468	1825304	-	Hypothetical protein
BMF77_01725	177.077	232.489	121.665	0.523316	-0.934246	0.00664549	0.0153244	-0.910543	1.80653	0.00555863	0.0110709	10.3572	0.0107089	0.0210304	4.84973	4.68848	4.16887	1.67237	2.20118	3.40135	CDS	1825384	1825764	-	Hypothetical protein
BMF77_01726	134.179	89.0325	179.326	2.01417	1.01018	0.0069458	0.0159094	1.03127	1.45881	0.0017545	0.00386136	13.5811	0.00515557	0.011243	1.76593	1.86193	1.62123	2.61762	3.28458	4.82118	CDS	1825888	1826148	-	Hypothetical protein
[truncated: 3,102 more rows]
